# Supplementary material for: Multimodal cell-free DNA whole-genome TAPS is sensitive and reveals specific cancer signals
Source: Nat Commun. 2025 Jan 8;16:430. doi: 10.1038/s41467-024-55428-y (PMC11711490; doi:10.1038/s41467-024-55428-y)
Supplement: Supplementary file 5 — Supplementary Data 1 [file 41467_2024_55428_MOESM5_ESM.xlsx]

## Sheet: Caption
Supplementary Data 1: Clinical characteristics of the 61 cancer patients used in this study. Subjects from this cohort were symptomatic patients referred for urgent investigation for a possible gynaecological, lower, or upper GI or renal cancer, or to a rapid diagnostic centre (RDC) with non-specific symptoms, which were later diagnosed with cancer, and referred to surgery with curative intent.

## Sheet: Data
	Overall, n (%)
N	61 (100)
Age groups (years)
˂ 50	5 (8.2)
50 - 59	12 (19.7)
60 - 69	15 (24.6)
70 - 79	23 (37.7)
80+	6 (9.8)
Median Age	68
Sex
Female	23 (37.7)
Male	38 (62.3)
Cancer Stage
Stage I	5 (8.2)
Stage II	20 (32.8)
Stage III	35 (57.4)
Stage IV	1 (1.6)
Cancer site
Colorectal	36 (59.0)
Oesophageal	8 (13.1)
Pancreatic	6 (9.8)
Renal	5 (8.2)
Ovarian	4 (6.6)
Breast	2 (3.3)
Median Overall Survival	Years
All	8.5
By stage
Stage I	>7.9
Stage II	8.5
Stage III	8.5
Stage IV	>4.2
By Cancer site
Colorectal	>8.8
Oesophageal	>8.1
Ovarian	8
Renal	3.7
Pancreas	2
Breast	>2.3
Symptoms at onset
Rectal bleeding	14 (23.0)
Iron deficiency anaemia	9 (14.8)
Dysphagia	7 (11.5)
Weight loss	6 (9.8)
Microcytic anaemia	5 (8.2)
Change in bowel habits	4 (6.6)
Positive FOBT	4 (6.6)
No symptoms	4 (6.6)
Abdominal pain	3 (4.9)
Jaundice	3 (4.9)
Abdominal bloating	2 (3.3)
Abdominal discomfort	2 (3.3)
Diarrhoea	2 (3.3)
Dyspepsia	2 (3.3)
Normocytic anaemia	2 (3.3)
Abdominal distention	1 (1.6)
Abnormal CT scan	1 (1.6)
Acute diarrhoea (<6wks)	1 (1.6)
Alternating diarrhoea & constipation	1 (1.6)
Anaemia	1 (1.6)
Chronic diarrhoea (lasting many months)	1 (1.6)
Frank haematuria	1 (1.6)
General discomfort	1 (1.6)
Heartburn	1 (1.6)
High creatinine	1 (1.6)
Known Von Hippel-Lindau disease	1 (1.6)
Loose stool	1 (1.6)
Loss of appetite	1 (1.6)
Low eGFR	1 (1.6)
Lump in lower abdomen	1 (1.6)
Unknown	1 (1.6)
Right iliac fossa pain	1 (1.6)
Thrombocytaemia	1 (1.6)
