# Supplementary material for: Multimodal cell-free DNA whole-genome TAPS is sensitive and reveals specific cancer signals
Source: Nat Commun. 2025 Jan 8;16:430. doi: 10.1038/s41467-024-55428-y (PMC11711490; doi:10.1038/s41467-024-55428-y)
Supplement: Supplementary file 6 — Supplementary Data 2 [file 41467_2024_55428_MOESM6_ESM.xlsx]

## Sheet: Caption
Supplementary Data 2: 2113 hypermethylated regions from 5 TCGA studies (COAD, ESCA, KIRC, KIRP, PAAD). 377 among them were kept in the final analysis, after denoising. Genomic coordinates are 0-based.

## Sheet: Data
CHROM	START	END	ID	In COAD	In ESCA	In KIRC/KIRP	In PAAD	Kept in final analysis
1	1163512	1163887	tcga_535_chr1,1163612,1163613	FALSE	FALSE	TRUE	FALSE	FALSE
1	1246746	1247145	tcga_2638_FAM132A	FALSE	FALSE	TRUE	FALSE	FALSE
1	1631208	1631582	tcga_11007_MMP23B	TRUE	FALSE	FALSE	FALSE	TRUE
1	3063716	3064135	tcga_10053_LINC00982	TRUE	FALSE	FALSE	FALSE	FALSE
1	3067611	3068406	tcga_4973_LINC00982	TRUE	FALSE	FALSE	FALSE	FALSE
1	3188487	3188726	tcga_4023_PRDM16	FALSE	FALSE	TRUE	FALSE	FALSE
1	3217099	3217394	tcga_2840_PRDM16	FALSE	FALSE	TRUE	FALSE	FALSE
1	3650550	3651523	tcga_2984_WRAP73	FALSE	TRUE	FALSE	FALSE	FALSE
1	3650982	3651523	tcga_12527_TP73	TRUE	FALSE	FALSE	FALSE	FALSE
1	3684188	3684416	tcga_1421_TP73	FALSE	FALSE	TRUE	FALSE	FALSE
1	4653848	4654212	tcga_6718_AJAP1	FALSE	TRUE	FALSE	FALSE	FALSE
1	4656377	4656619	tcga_5467_AJAP1	TRUE	FALSE	FALSE	FALSE	FALSE
1	6209100	6209489	tcga_5828_RNF207	TRUE	FALSE	FALSE	FALSE	FALSE
1	9467014	9467250	tcga_873_chr1,9467114,9467115	FALSE	FALSE	TRUE	FALSE	FALSE
1	10672133	10672602	tcga_1198_CASZ1	FALSE	FALSE	TRUE	FALSE	FALSE
1	10672176	10672602	tcga_12021_CASZ1	TRUE	FALSE	FALSE	FALSE	FALSE
1	10672715	10673074	tcga_749_CASZ1	FALSE	FALSE	TRUE	FALSE	FALSE
1	10678412	10678813	tcga_3596_CASZ1	FALSE	TRUE	FALSE	FALSE	FALSE
1	12063105	12063357	tcga_10899_TNFRSF8	TRUE	FALSE	FALSE	FALSE	TRUE
1	13583543	13583815	tcga_4240_PDPN	TRUE	FALSE	FALSE	FALSE	TRUE
1	13583974	13584402	tcga_5511_PDPN	TRUE	FALSE	FALSE	FALSE	TRUE
1	15214586	15214954	tcga_2676_TMEM51	FALSE	FALSE	TRUE	FALSE	FALSE
1	16226672	16227155	tcga_2727_ANO7P1	FALSE	TRUE	FALSE	FALSE	FALSE
1	18630353	18630630	tcga_1499_PAX7	FALSE	TRUE	FALSE	FALSE	TRUE
1	18630638	18630942	tcga_12487_PAX7	TRUE	FALSE	FALSE	FALSE	FALSE
1	18632674	18633232	tcga_2333_PAX7	FALSE	TRUE	FALSE	FALSE	FALSE
1	20552954	20553421	tcga_6321_FAM43B	TRUE	FALSE	FALSE	FALSE	FALSE
1	24930914	24931157	tcga_570_RUNX3	FALSE	FALSE	TRUE	FALSE	FALSE
1	24930914	24931942	tcga_3525_RUNX3	TRUE	FALSE	FALSE	FALSE	FALSE
1	24930914	24931846	tcga_2339_RUNX3	FALSE	TRUE	FALSE	FALSE	FALSE
1	24931222	24931756	tcga_821_RUNX3	FALSE	FALSE	TRUE	FALSE	FALSE
1	32753879	32754187	tcga_3866_KIAA1522	TRUE	FALSE	FALSE	FALSE	FALSE
1	32765466	32765690	tcga_3528_KIAA1522	FALSE	FALSE	TRUE	FALSE	FALSE
1	34176695	34177109	tcga_2216_AC115286.1	FALSE	FALSE	FALSE	TRUE	FALSE
1	34929840	34930337	tcga_684_DLGAP3	TRUE	FALSE	FALSE	FALSE	TRUE
1	37034657	37035008	tcga_7294_GRIK3	TRUE	FALSE	FALSE	FALSE	TRUE
1	37635039	37635266	tcga_3008_RSPO1	TRUE	FALSE	FALSE	FALSE	FALSE
1	37946747	37947173	tcga_3142_INPP5B	FALSE	TRUE	FALSE	FALSE	FALSE
1	38044410	38044951	tcga_7826_POU3F1	TRUE	FALSE	FALSE	FALSE	FALSE
1	38578368	38578757	tcga_10804_chr1,38578468,38578469	TRUE	FALSE	FALSE	FALSE	TRUE
1	39922451	39922824	tcga_5540_chr1,39922551,39922552	FALSE	TRUE	FALSE	FALSE	FALSE
1	40317462	40317693	tcga_453_COL9A2	FALSE	FALSE	TRUE	FALSE	FALSE
1	40654159	40654417	tcga_3155_RIMS3	FALSE	FALSE	TRUE	FALSE	FALSE
1	42785129	42785683	tcga_13031_C1orf50	TRUE	FALSE	FALSE	FALSE	FALSE
1	44407285	44407658	tcga_6827_RNF220	TRUE	FALSE	FALSE	FALSE	FALSE
1	44813199	44813778	tcga_981_BTBD19	FALSE	FALSE	TRUE	FALSE	FALSE
1	45622564	45622970	tcga_1449_CCDC17	FALSE	FALSE	TRUE	FALSE	FALSE
1	46485546	46486018	tcga_3184_chr1,46485646,46485647	FALSE	TRUE	FALSE	FALSE	FALSE
1	46485546	46486018	tcga_1025_chr1,46485646,46485647	TRUE	FALSE	FALSE	FALSE	FALSE
1	47434425	47434749	tcga_11622_FOXD2	TRUE	FALSE	FALSE	FALSE	FALSE
1	47434484	47434749	tcga_1245_FOXD2	FALSE	FALSE	TRUE	FALSE	FALSE
1	47434484	47434749	tcga_1230_FOXD2	FALSE	TRUE	FALSE	FALSE	FALSE
1	47435783	47436150	tcga_9965_FOXD2	TRUE	FALSE	FALSE	FALSE	FALSE
1	47444159	47444668	tcga_14063_chr1,47444259,47444260	TRUE	FALSE	FALSE	FALSE	FALSE
1	47445071	47445448	tcga_726_chr1,47445171,47445172	TRUE	FALSE	FALSE	FALSE	FALSE
1	47445564	47445937	tcga_670_chr1,47445664,47445665	TRUE	FALSE	FALSE	FALSE	FALSE
1	48776587	48776948	tcga_1000_AGBL4	TRUE	FALSE	FALSE	FALSE	TRUE
1	48776985	48777363	tcga_2525_AGBL4	TRUE	FALSE	FALSE	FALSE	FALSE
1	50047873	50048356	tcga_2300_ELAVL4	FALSE	FALSE	FALSE	TRUE	TRUE
1	50047873	50048356	tcga_8211_ELAVL4	TRUE	FALSE	FALSE	FALSE	TRUE
1	50047873	50048356	tcga_6825_ELAVL4	FALSE	TRUE	FALSE	FALSE	TRUE
1	50416113	50416511	tcga_2222_chr1,50416213,50416214	FALSE	TRUE	FALSE	FALSE	FALSE
1	50416113	50416511	tcga_3426_chr1,50416213,50416214	TRUE	FALSE	FALSE	FALSE	FALSE
1	50421010	50421398	tcga_32_DMRTA2	FALSE	FALSE	FALSE	TRUE	FALSE
1	50421010	50421398	tcga_722_DMRTA2	TRUE	FALSE	FALSE	FALSE	FALSE
1	50421010	50421398	tcga_139_DMRTA2	FALSE	TRUE	FALSE	FALSE	FALSE
1	52633085	52633677	tcga_13781_FAM159A	TRUE	FALSE	FALSE	FALSE	FALSE
1	53061804	53062122	tcga_2689_PODN	TRUE	FALSE	FALSE	FALSE	FALSE
1	57423645	57424033	tcga_2300_DAB1	TRUE	FALSE	FALSE	FALSE	FALSE
1	57424545	57425065	tcga_2158_DAB1	TRUE	FALSE	FALSE	FALSE	FALSE
1	58249727	58249982	tcga_8758_DAB1	TRUE	FALSE	FALSE	FALSE	FALSE
1	63320096	63320513	tcga_2395_chr1,63320196,63320197	FALSE	TRUE	FALSE	FALSE	FALSE
1	63329940	63330364	tcga_4095_chr1,63330040,63330041	TRUE	FALSE	FALSE	FALSE	TRUE
1	65265906	65266304	tcga_6610_DNAJC6	FALSE	TRUE	FALSE	FALSE	FALSE
1	65525678	65526082	tcga_7504_LEPR	TRUE	FALSE	FALSE	FALSE	TRUE
1	65525678	65526183	tcga_3930_LEPR	FALSE	TRUE	FALSE	FALSE	FALSE
1	65792239	65792464	tcga_2924_PDE4B	FALSE	TRUE	FALSE	FALSE	FALSE
1	65792239	65792464	tcga_4189_PDE4B	TRUE	FALSE	FALSE	FALSE	FALSE
1	66533970	66534347	tcga_861_SGIP1	FALSE	TRUE	FALSE	FALSE	FALSE
1	74673580	74674000	tcga_2225_ERICH3	TRUE	FALSE	FALSE	FALSE	FALSE
1	75134439	75134837	tcga_5816_LHX8	TRUE	FALSE	FALSE	FALSE	FALSE
1	75616177	75616589	tcga_1046_chr1,75616277,75616278	TRUE	FALSE	FALSE	FALSE	FALSE
1	76867206	76867575	tcga_2646_ST6GALNAC5	FALSE	TRUE	FALSE	FALSE	TRUE
1	76867206	76867645	tcga_355_ST6GALNAC5	TRUE	FALSE	FALSE	FALSE	TRUE
1	76868260	76868672	tcga_3991_ST6GALNAC5	TRUE	FALSE	FALSE	FALSE	TRUE
1	77282090	77282637	tcga_4661_AK5	TRUE	FALSE	FALSE	FALSE	FALSE
1	79006576	79006868	tcga_113_ELTD1	FALSE	FALSE	FALSE	TRUE	FALSE
1	86156841	86157100	tcga_4488_COL24A1	TRUE	FALSE	FALSE	FALSE	FALSE
1	90706631	90707016	tcga_4013_chr1,90706731,90706732	TRUE	FALSE	FALSE	FALSE	FALSE
1	90716471	90716849	tcga_9101_BARHL2	TRUE	FALSE	FALSE	FALSE	FALSE
1	90716877	90717321	tcga_4110_BARHL2	TRUE	FALSE	FALSE	FALSE	FALSE
1	90716877	90717321	tcga_1240_BARHL2	FALSE	TRUE	FALSE	FALSE	FALSE
1	90718469	90719045	tcga_4647_BARHL2	TRUE	FALSE	FALSE	FALSE	FALSE
1	90719371	90719712	tcga_2932_chr1,90719471,90719472	FALSE	TRUE	FALSE	FALSE	FALSE
1	90719371	90719985	tcga_1114_chr1,90719471,90719472	TRUE	FALSE	FALSE	FALSE	FALSE
1	90724348	90724910	tcga_10277_chr1,90724448,90724449	TRUE	FALSE	FALSE	FALSE	FALSE
1	90724348	90725037	tcga_4621_chr1,90724448,90724449	FALSE	TRUE	FALSE	FALSE	FALSE
1	90725234	90725798	tcga_3708_chr1,90725334,90725335	TRUE	FALSE	FALSE	FALSE	FALSE
1	90726794	90727347	tcga_5525_chr1,90726894,90726895	TRUE	FALSE	FALSE	FALSE	FALSE
1	90729502	90729880	tcga_872_chr1,90729602,90729603	FALSE	FALSE	FALSE	TRUE	FALSE
1	90729502	90729880	tcga_1657_chr1,90729602,90729603	FALSE	TRUE	FALSE	FALSE	FALSE
1	90729502	90729880	tcga_3931_chr1,90729602,90729603	TRUE	FALSE	FALSE	FALSE	FALSE
1	90834558	90834931	tcga_5745_RP4-665J23.1	TRUE	FALSE	FALSE	FALSE	FALSE
1	90834558	90834990	tcga_176_RP4-665J23.1	FALSE	TRUE	FALSE	FALSE	FALSE
1	90835804	90836275	tcga_7574_RP4-665J23.1	TRUE	FALSE	FALSE	FALSE	FALSE
1	98045375	98045803	tcga_3957_MIR137HG	TRUE	FALSE	FALSE	FALSE	TRUE
1	98045867	98046453	tcga_4080_MIR137HG	TRUE	FALSE	FALSE	FALSE	FALSE
1	99004894	99005346	tcga_7975_LPPR5	TRUE	FALSE	FALSE	FALSE	FALSE
1	99264101	99264352	tcga_3640_LPPR4	TRUE	FALSE	FALSE	FALSE	FALSE
1	100538816	100539183	tcga_12448_GPR88	TRUE	FALSE	FALSE	FALSE	FALSE
1	100539720	100540054	tcga_1729_GPR88	TRUE	FALSE	FALSE	FALSE	TRUE
1	101236863	101237234	tcga_7666_RP4-575N6.4	TRUE	FALSE	FALSE	FALSE	TRUE
1	107140810	107141254	tcga_4328_NTNG1	TRUE	FALSE	FALSE	FALSE	FALSE
1	107965345	107965686	tcga_3255_VAV3	TRUE	FALSE	FALSE	FALSE	TRUE
1	110674684	110675264	tcga_2705_KCNA3	FALSE	TRUE	FALSE	FALSE	TRUE
1	110674684	110675170	tcga_117_KCNA3	FALSE	FALSE	FALSE	TRUE	TRUE
1	110674684	110675264	tcga_8299_KCNA3	TRUE	FALSE	FALSE	FALSE	TRUE
1	114153628	114154150	tcga_7189_SYT6	TRUE	FALSE	FALSE	FALSE	FALSE
1	114154224	114154592	tcga_6258_SYT6	TRUE	FALSE	FALSE	FALSE	FALSE
1	115828466	115828955	tcga_3395_chr1,115828566,115828567	FALSE	TRUE	FALSE	FALSE	FALSE
1	118984060	118984634	tcga_7019_TBX15	FALSE	TRUE	FALSE	FALSE	FALSE
1	118984060	118984634	tcga_4619_TBX15	TRUE	FALSE	FALSE	FALSE	FALSE
1	118985161	118985642	tcga_1054_TBX15	FALSE	TRUE	FALSE	FALSE	FALSE
1	118985161	118985642	tcga_579_TBX15	TRUE	FALSE	FALSE	FALSE	FALSE
1	118987877	118988180	tcga_444_TBX15	TRUE	FALSE	FALSE	FALSE	FALSE
1	118989134	118989673	tcga_4971_TBX15	FALSE	TRUE	FALSE	FALSE	FALSE
1	118989393	118989673	tcga_3653_TBX15	TRUE	FALSE	FALSE	FALSE	FALSE
1	118989819	118990403	tcga_4382_TBX15	FALSE	TRUE	FALSE	FALSE	FALSE
1	118992777	118993406	tcga_4444_chr1,118992877,118992878	FALSE	TRUE	FALSE	FALSE	FALSE
1	118999436	118999773	tcga_4915_chr1,118999536,118999537	FALSE	TRUE	FALSE	FALSE	FALSE
1	119000334	119000814	tcga_1461_RP4-712E4.1	FALSE	TRUE	FALSE	FALSE	FALSE
1	119000493	119000814	tcga_8733_RP4-712E4.1	TRUE	FALSE	FALSE	FALSE	FALSE
1	119006422	119006790	tcga_4326_chr1,119006522,119006523	FALSE	TRUE	FALSE	FALSE	FALSE
1	119006422	119006790	tcga_7252_chr1,119006522,119006523	TRUE	FALSE	FALSE	FALSE	FALSE
1	150150747	150151057	tcga_6977_PLEKHO1	TRUE	FALSE	FALSE	FALSE	FALSE
1	151131610	151131992	tcga_1594_RP11-68I18.10	FALSE	FALSE	TRUE	FALSE	FALSE
1	156646887	156647164	tcga_605_BCAN	FALSE	FALSE	TRUE	FALSE	FALSE
1	158149599	158149984	tcga_4249_chr1,158149699,158149700	TRUE	FALSE	FALSE	FALSE	FALSE
1	158177556	158178040	tcga_2233_ELL2P1	FALSE	FALSE	FALSE	TRUE	FALSE
1	161089377	161089769	tcga_267_PVRL4	FALSE	FALSE	TRUE	FALSE	FALSE
1	162071182	162071446	tcga_2317_NOS1AP	FALSE	FALSE	TRUE	FALSE	FALSE
1	164576216	164576707	tcga_1757_PBX1	FALSE	FALSE	TRUE	FALSE	FALSE
1	165355473	165356000	tcga_3809_LMX1A	TRUE	FALSE	FALSE	FALSE	TRUE
1	165444995	165445475	tcga_6708_RXRG	TRUE	FALSE	FALSE	FALSE	FALSE
1	169427297	169427731	tcga_4252_CCDC181	FALSE	TRUE	FALSE	FALSE	FALSE
1	169427297	169427721	tcga_819_CCDC181	TRUE	FALSE	FALSE	FALSE	FALSE
1	170661156	170661694	tcga_11892_PRRX1	TRUE	FALSE	FALSE	FALSE	FALSE
1	170661216	170661694	tcga_1995_PRRX1	FALSE	FALSE	FALSE	TRUE	TRUE
1	170661216	170661694	tcga_2669_PRRX1	FALSE	TRUE	FALSE	FALSE	TRUE
1	173207123	173207463	tcga_3398_TNFSF4	FALSE	TRUE	FALSE	FALSE	FALSE
1	173669805	173670097	tcga_7384_ANKRD45	FALSE	TRUE	FALSE	FALSE	FALSE
1	174874671	174874934	tcga_889_RABGAP1L	FALSE	FALSE	TRUE	FALSE	FALSE
1	177170890	177171645	tcga_2252_BRINP2	TRUE	FALSE	FALSE	FALSE	FALSE
1	179742956	179743264	tcga_7964_FAM163A	TRUE	FALSE	FALSE	FALSE	FALSE
1	190478002	190478392	tcga_9667_BRINP3	TRUE	FALSE	FALSE	FALSE	FALSE
1	200034867	200035238	tcga_10348_NR5A2	TRUE	FALSE	FALSE	FALSE	FALSE
1	200035354	200035730	tcga_10045_NR5A2	TRUE	FALSE	FALSE	FALSE	FALSE
1	200038175	200038596	tcga_9240_NR5A2	TRUE	FALSE	FALSE	FALSE	FALSE
1	200041398	200041761	tcga_764_NR5A2	TRUE	FALSE	FALSE	FALSE	FALSE
1	202122637	202122978	tcga_1855_GPR37L1	FALSE	TRUE	FALSE	FALSE	FALSE
1	202710527	202710741	tcga_11717_SYT2	TRUE	FALSE	FALSE	FALSE	TRUE
1	203075702	203076202	tcga_4901_PPFIA4	TRUE	FALSE	FALSE	FALSE	FALSE
1	204870591	204870848	tcga_2469_NFASC	FALSE	FALSE	TRUE	FALSE	FALSE
1	207496099	207496472	tcga_6075_CR1	TRUE	FALSE	FALSE	FALSE	TRUE
1	207644950	207645249	tcga_4454_CD46P1	TRUE	FALSE	FALSE	FALSE	FALSE
1	207910810	207911212	tcga_8022_CD34	TRUE	FALSE	FALSE	FALSE	TRUE
1	207958943	207959543	tcga_4192_chr1,207959043,207959044	FALSE	TRUE	FALSE	FALSE	FALSE
1	207958943	207959543	tcga_7080_chr1,207959043,207959044	TRUE	FALSE	FALSE	FALSE	FALSE
1	212515320	212515720	tcga_2639_chr1,212515420,212515421	FALSE	FALSE	TRUE	FALSE	FALSE
1	217137709	217137936	tcga_5646_ESRRG	TRUE	FALSE	FALSE	FALSE	FALSE
1	217138069	217138367	tcga_3258_ESRRG	TRUE	FALSE	FALSE	FALSE	FALSE
1	220895352	220895895	tcga_11909_chr1,220895452,220895453	TRUE	FALSE	FALSE	FALSE	FALSE
1	224616269	224616795	tcga_13644_CNIH3	TRUE	FALSE	FALSE	FALSE	FALSE
1	226737281	226737581	tcga_590_ITPKB	TRUE	FALSE	FALSE	FALSE	TRUE
1	228008397	228008776	tcga_4862_WNT3A	FALSE	TRUE	FALSE	FALSE	FALSE
1	228650140	228650346	tcga_340_DUSP5P1	FALSE	FALSE	TRUE	FALSE	FALSE
1	231161670	231161972	tcga_10877_TRIM67	TRUE	FALSE	FALSE	FALSE	FALSE
1	231162764	231163113	tcga_2297_TRIM67	TRUE	FALSE	FALSE	FALSE	FALSE
1	233904919	233905188	tcga_1188_SLC35F3	TRUE	FALSE	FALSE	FALSE	TRUE
1	234214417	234214757	tcga_13577_RP4-799P18.2	TRUE	FALSE	FALSE	FALSE	FALSE
1	235650609	235651263	tcga_2322_GNG4	FALSE	TRUE	FALSE	FALSE	FALSE
1	236686542	236686795	tcga_593_ACTN2	FALSE	FALSE	FALSE	TRUE	TRUE
1	237041698	237042210	tcga_6191_RYR2	TRUE	FALSE	FALSE	FALSE	FALSE
1	237041774	237042210	tcga_1449_RYR2	FALSE	FALSE	FALSE	TRUE	FALSE
1	237041774	237042210	tcga_1918_RYR2	FALSE	TRUE	FALSE	FALSE	FALSE
1	242524679	242525119	tcga_9164_PLD5	TRUE	FALSE	FALSE	FALSE	TRUE
1	242525121	242525480	tcga_5443_PLD5	TRUE	FALSE	FALSE	FALSE	FALSE
1	243482916	243483201	tcga_1829_SDCCAG8	FALSE	FALSE	TRUE	FALSE	FALSE
1	243931467	243931734	tcga_1137_RP11-278H7.1	FALSE	FALSE	TRUE	FALSE	FALSE
1	247857034	247857611	tcga_772_TRIM58	FALSE	FALSE	TRUE	FALSE	FALSE
1	247857230	247857611	tcga_6666_TRIM58	FALSE	TRUE	FALSE	FALSE	FALSE
1	247857230	247857611	tcga_142_TRIM58	FALSE	FALSE	FALSE	TRUE	FALSE
2	468079	468514	tcga_121_chr2,468179,468180	FALSE	TRUE	FALSE	FALSE	TRUE
2	468079	468514	tcga_564_chr2,468179,468180	TRUE	FALSE	FALSE	FALSE	TRUE
2	468637	469206	tcga_4744_chr2,468737,468738	TRUE	FALSE	FALSE	FALSE	FALSE
2	1745000	1745405	tcga_3077_PXDN	TRUE	FALSE	FALSE	FALSE	FALSE
2	3313989	3314369	tcga_878_TSSC1	FALSE	FALSE	TRUE	FALSE	FALSE
2	5692650	5693138	tcga_4803_LINC01248	FALSE	TRUE	FALSE	FALSE	FALSE
2	5695879	5696225	tcga_3068_AC010729.1	FALSE	TRUE	FALSE	FALSE	TRUE
2	5695879	5696335	tcga_1567_AC010729.1	TRUE	FALSE	FALSE	FALSE	TRUE
2	5756241	5756518	tcga_601_chr2,5756341,5756342	FALSE	FALSE	TRUE	FALSE	FALSE
2	9393377	9393727	tcga_2_ASAP2	FALSE	FALSE	TRUE	FALSE	FALSE
2	15664693	15664989	tcga_3002_chr2,15664793,15664794	FALSE	FALSE	TRUE	FALSE	FALSE
2	19361466	19362049	tcga_2358_chr2,19361566,19361567	FALSE	TRUE	FALSE	FALSE	FALSE
2	27308268	27308768	tcga_3452_UCN	FALSE	FALSE	TRUE	FALSE	FALSE
2	29114980	29115667	tcga_3502_CLIP4	TRUE	FALSE	FALSE	FALSE	FALSE
2	29921581	29921886	tcga_12067_ALK	TRUE	FALSE	FALSE	FALSE	TRUE
2	31233775	31234296	tcga_11671_CAPN14	TRUE	FALSE	FALSE	FALSE	TRUE
2	38075244	38075632	tcga_6285_CYP1B1	FALSE	TRUE	FALSE	FALSE	FALSE
2	38075244	38075632	tcga_13882_CYP1B1	TRUE	FALSE	FALSE	FALSE	FALSE
2	38075896	38076178	tcga_1427_CYP1B1	TRUE	FALSE	FALSE	FALSE	FALSE
2	40451378	40451721	tcga_2255_SLC8A1	TRUE	FALSE	FALSE	FALSE	TRUE
2	42001785	42002140	tcga_3752_chr2,42001885,42001886	FALSE	FALSE	TRUE	FALSE	FALSE
2	44801365	44801764	tcga_2177_chr2,44801465,44801466	FALSE	FALSE	TRUE	FALSE	FALSE
2	44928316	44928665	tcga_1175_RP11-89K21.1	TRUE	FALSE	FALSE	FALSE	FALSE
2	44932655	44933452	tcga_3868_RP11-89K21.1	FALSE	TRUE	FALSE	FALSE	FALSE
2	44932733	44933516	tcga_12790_RP11-89K21.1	TRUE	FALSE	FALSE	FALSE	FALSE
2	44934044	44934472	tcga_11920_RP11-89K21.1	TRUE	FALSE	FALSE	FALSE	FALSE
2	44937481	44937826	tcga_8957_RP11-89K21.1	TRUE	FALSE	FALSE	FALSE	FALSE
2	44942309	44942643	tcga_2486_SIX3	FALSE	TRUE	FALSE	FALSE	FALSE
2	45003987	45004429	tcga_5978_chr2,45004087,45004088	FALSE	TRUE	FALSE	FALSE	FALSE
2	45003987	45004429	tcga_5409_chr2,45004087,45004088	TRUE	FALSE	FALSE	FALSE	FALSE
2	45010450	45010891	tcga_4652_SIX2	TRUE	FALSE	FALSE	FALSE	FALSE
2	53859617	53860307	tcga_5960_GPR75	FALSE	TRUE	FALSE	FALSE	FALSE
2	53859617	53860307	tcga_1658_GPR75	TRUE	FALSE	FALSE	FALSE	FALSE
2	55923240	55923641	tcga_4767_EFEMP1	TRUE	FALSE	FALSE	FALSE	FALSE
2	55923690	55924145	tcga_3526_EFEMP1	TRUE	FALSE	FALSE	FALSE	FALSE
2	63047380	63048144	tcga_2230_AC009501.4	TRUE	FALSE	FALSE	FALSE	FALSE
2	63055467	63055979	tcga_4698_OTX1	TRUE	FALSE	FALSE	FALSE	FALSE
2	63056704	63057098	tcga_1157_OTX1	TRUE	FALSE	FALSE	FALSE	FALSE
2	63056732	63057098	tcga_355_OTX1	FALSE	TRUE	FALSE	FALSE	FALSE
2	63057246	63057540	tcga_3847_OTX1	TRUE	FALSE	FALSE	FALSE	FALSE
2	66070963	66071209	tcga_3208_AC074391.1	FALSE	TRUE	FALSE	FALSE	FALSE
2	68318728	68319007	tcga_4287_CNRIP1	FALSE	TRUE	FALSE	FALSE	FALSE
2	68319235	68319548	tcga_391_CNRIP1	TRUE	FALSE	FALSE	FALSE	TRUE
2	68319667	68320110	tcga_2086_CNRIP1	TRUE	FALSE	FALSE	FALSE	TRUE
2	70907356	70907762	tcga_2108_VAX2	TRUE	FALSE	FALSE	FALSE	FALSE
2	70907356	70907907	tcga_326_VAX2	FALSE	TRUE	FALSE	FALSE	FALSE
2	71560578	71560798	tcga_2736_DYSF	FALSE	FALSE	TRUE	FALSE	FALSE
2	72925443	72925947	tcga_1639_EMX1	FALSE	FALSE	TRUE	FALSE	FALSE
2	72925443	72925947	tcga_2340_EMX1	FALSE	TRUE	FALSE	FALSE	FALSE
2	78992803	78993356	tcga_4685_chr2,78992903,78992904	FALSE	TRUE	FALSE	FALSE	FALSE
2	79512959	79513297	tcga_3947_CTNNA2	FALSE	TRUE	FALSE	FALSE	FALSE
2	80304258	80304818	tcga_6129_CTNNA2	FALSE	TRUE	FALSE	FALSE	FALSE
2	86788906	86789414	tcga_5925_CD8A	TRUE	FALSE	FALSE	FALSE	FALSE
2	86790196	86790667	tcga_5622_CD8A	TRUE	FALSE	FALSE	FALSE	FALSE
2	86790730	86791082	tcga_2951_CD8A	TRUE	FALSE	FALSE	FALSE	TRUE
2	94857031	94857258	tcga_1860_ANKRD20A8P	TRUE	FALSE	FALSE	FALSE	FALSE
2	95025655	95026111	tcga_1394_AC103563.8	TRUE	FALSE	FALSE	FALSE	TRUE
2	95275871	95276173	tcga_12446_PROM2	TRUE	FALSE	FALSE	FALSE	FALSE
2	95275871	95276173	tcga_1385_PROM2	FALSE	FALSE	TRUE	FALSE	FALSE
2	96642580	96642944	tcga_1956_FER1L5	FALSE	FALSE	TRUE	FALSE	FALSE
2	98346337	98346772	tcga_2074_AC092675.3	TRUE	FALSE	FALSE	FALSE	FALSE
2	98346845	98347406	tcga_4599_AC092675.3	TRUE	FALSE	FALSE	FALSE	FALSE
2	100001876	100002105	tcga_440_AFF3	FALSE	FALSE	TRUE	FALSE	FALSE
2	100322237	100322684	tcga_434_LONRF2	TRUE	FALSE	FALSE	FALSE	TRUE
2	100417695	100417918	tcga_1691_CHST10	TRUE	FALSE	FALSE	FALSE	FALSE
2	104842539	104842960	tcga_3748_LINC01158	FALSE	TRUE	FALSE	FALSE	FALSE
2	104842539	104842960	tcga_2699_LINC01158	TRUE	FALSE	FALSE	FALSE	FALSE
2	104844538	104845011	tcga_2896_LINC01158	TRUE	FALSE	FALSE	FALSE	FALSE
2	104855402	104855622	tcga_152_POU3F3	FALSE	FALSE	FALSE	TRUE	TRUE
2	104867950	104868466	tcga_3561_AC018730.4	FALSE	FALSE	TRUE	FALSE	FALSE
2	106065275	106065643	tcga_13546_C2orf40	TRUE	FALSE	FALSE	FALSE	FALSE
2	107986304	107986650	tcga_4275_SLC5A7	FALSE	TRUE	FALSE	FALSE	FALSE
2	107986304	107986650	tcga_4543_SLC5A7	TRUE	FALSE	FALSE	FALSE	FALSE
2	109318172	109318505	tcga_1589_SH3RF3	FALSE	FALSE	TRUE	FALSE	FALSE
2	114661860	114662370	tcga_2033_DPP10	TRUE	FALSE	FALSE	FALSE	FALSE
2	115162108	115162474	tcga_5409_DPP10	FALSE	TRUE	FALSE	FALSE	FALSE
2	115162108	115162474	tcga_1983_DPP10	TRUE	FALSE	FALSE	FALSE	FALSE
2	115162798	115163350	tcga_4147_DPP10	TRUE	FALSE	FALSE	FALSE	FALSE
2	118309876	118310278	tcga_7708_chr2,118309976,118309977	TRUE	FALSE	FALSE	FALSE	FALSE
2	118834927	118835279	tcga_2984_RP11-19E11.1	TRUE	FALSE	FALSE	FALSE	FALSE
2	118835646	118836150	tcga_9897_RP11-19E11.1	TRUE	FALSE	FALSE	FALSE	TRUE
2	118841869	118842527	tcga_13093_chr2,118841969,118841970	TRUE	FALSE	FALSE	FALSE	FALSE
2	118842068	118842527	tcga_698_chr2,118842168,118842169	FALSE	TRUE	FALSE	FALSE	FALSE
2	118842672	118843152	tcga_4943_EN1	FALSE	TRUE	FALSE	FALSE	FALSE
2	118842672	118843152	tcga_6044_EN1	TRUE	FALSE	FALSE	FALSE	FALSE
2	118849516	118849920	tcga_1044_chr2,118849616,118849617	FALSE	TRUE	FALSE	FALSE	FALSE
2	118851753	118852216	tcga_43_chr2,118851853,118851854	FALSE	TRUE	FALSE	FALSE	FALSE
2	118851753	118852216	tcga_731_chr2,118851853,118851854	TRUE	FALSE	FALSE	FALSE	FALSE
2	118858892	118859350	tcga_2467_chr2,118858992,118858993	FALSE	TRUE	FALSE	FALSE	FALSE
2	119158755	119159187	tcga_4510_C1QL2	TRUE	FALSE	FALSE	FALSE	FALSE
2	119524043	119524725	tcga_4127_SCTR	FALSE	TRUE	FALSE	FALSE	FALSE
2	119524043	119524725	tcga_1605_SCTR	TRUE	FALSE	FALSE	FALSE	FALSE
2	126656155	126656633	tcga_634_GYPC	FALSE	FALSE	FALSE	TRUE	FALSE
2	130916098	130916703	tcga_882_ARHGEF4	FALSE	TRUE	FALSE	FALSE	FALSE
2	138779874	138780376	tcga_2517_NXPH2	TRUE	FALSE	FALSE	FALSE	TRUE
2	142130056	142130584	tcga_8079_LRP1B	TRUE	FALSE	FALSE	FALSE	FALSE
2	143937411	143937791	tcga_3852_AC016910.1	TRUE	FALSE	FALSE	FALSE	TRUE
2	153871589	153872056	tcga_3345_GALNT13	TRUE	FALSE	FALSE	FALSE	FALSE
2	153872446	153872788	tcga_2560_GALNT13	TRUE	FALSE	FALSE	FALSE	FALSE
2	153873009	153873745	tcga_1870_GALNT13	TRUE	FALSE	FALSE	FALSE	FALSE
2	154698545	154699003	tcga_6718_AC061961.2	TRUE	FALSE	FALSE	FALSE	FALSE
2	161427094	161427796	tcga_1623_AC009487.5	TRUE	FALSE	FALSE	FALSE	FALSE
2	163735951	163736162	tcga_416_FIGN	TRUE	FALSE	FALSE	FALSE	FALSE
2	163736611	163737089	tcga_456_FIGN	TRUE	FALSE	FALSE	FALSE	FALSE
2	172088055	172088643	tcga_2710_DLX1	FALSE	TRUE	FALSE	FALSE	FALSE
2	174327185	174327685	tcga_4216_LINC01305	FALSE	TRUE	FALSE	FALSE	FALSE
2	174343760	174344134	tcga_2773_chr2,174343860,174343861	FALSE	TRUE	FALSE	FALSE	TRUE
2	176066715	176067237	tcga_2930_chr2,176066815,176066816	FALSE	TRUE	FALSE	FALSE	FALSE
2	176071549	176071954	tcga_7379_chr2,176071649,176071650	FALSE	TRUE	FALSE	FALSE	FALSE
2	176082958	176083478	tcga_4626_EVX2	FALSE	TRUE	FALSE	FALSE	FALSE
2	176083865	176084105	tcga_359_EVX2	FALSE	TRUE	FALSE	FALSE	FALSE
2	176083871	176084105	tcga_2148_EVX2	FALSE	FALSE	FALSE	TRUE	FALSE
2	176083900	176084132	tcga_886_EVX2	FALSE	FALSE	TRUE	FALSE	FALSE
2	176091568	176092214	tcga_1931_HOXD13	FALSE	TRUE	FALSE	FALSE	FALSE
2	176099576	176100093	tcga_4325_HOXD12	FALSE	TRUE	FALSE	FALSE	FALSE
2	176112392	176112831	tcga_1263_HOXD10	FALSE	TRUE	FALSE	FALSE	FALSE
2	176116009	176116437	tcga_702_HOXD10	FALSE	TRUE	FALSE	FALSE	FALSE
2	176116500	176117027	tcga_6132_HOXD10	FALSE	TRUE	FALSE	FALSE	FALSE
2	176122555	176122838	tcga_2044_HOXD-AS2	FALSE	TRUE	FALSE	FALSE	FALSE
2	176122576	176122838	tcga_2372_HOXD-AS2	FALSE	FALSE	FALSE	TRUE	FALSE
2	176123375	176123953	tcga_135_HOXD-AS2	FALSE	TRUE	FALSE	FALSE	FALSE
2	176128189	176128594	tcga_890_HOXD-AS2	FALSE	TRUE	FALSE	FALSE	FALSE
2	176147289	176147745	tcga_2183_HOXD3	FALSE	TRUE	FALSE	FALSE	FALSE
2	176149639	176150498	tcga_5236_AC009336.19	FALSE	TRUE	FALSE	FALSE	FALSE
2	176152503	176152822	tcga_5399_AC009336.19	FALSE	TRUE	FALSE	FALSE	FALSE
2	176161031	176161371	tcga_845_AC009336.19	FALSE	TRUE	FALSE	FALSE	FALSE
2	176163778	176164177	tcga_5308_AC009336.19	FALSE	TRUE	FALSE	FALSE	FALSE
2	176188446	176188718	tcga_1164_HAGLR	FALSE	FALSE	FALSE	TRUE	FALSE
2	181457674	181458123	tcga_4891_ITGA4	TRUE	FALSE	FALSE	FALSE	TRUE
2	181683923	181684181	tcga_341_AC013733.3	TRUE	FALSE	FALSE	FALSE	TRUE
2	186848884	186849442	tcga_12408_ZSWIM2	TRUE	FALSE	FALSE	FALSE	FALSE
2	189179775	189180013	tcga_1267_COL5A2	FALSE	FALSE	TRUE	FALSE	FALSE
2	197786056	197786453	tcga_36_BOLL	FALSE	TRUE	FALSE	FALSE	FALSE
2	197786056	197786453	tcga_52_BOLL	TRUE	FALSE	FALSE	FALSE	FALSE
2	197786523	197786953	tcga_517_BOLL	FALSE	TRUE	FALSE	FALSE	FALSE
2	197786523	197786953	tcga_632_BOLL	TRUE	FALSE	FALSE	FALSE	FALSE
2	199461768	199462103	tcga_1359_SATB2	FALSE	TRUE	FALSE	FALSE	FALSE
2	199464663	199465250	tcga_3184_SATB2	FALSE	FALSE	TRUE	FALSE	FALSE
2	199464847	199465058	tcga_1671_SATB2	FALSE	TRUE	FALSE	FALSE	FALSE
2	199467094	199467403	tcga_1363_SATB2	FALSE	TRUE	FALSE	FALSE	FALSE
2	199469579	199469962	tcga_3789_SATB2	FALSE	FALSE	TRUE	FALSE	FALSE
2	199469982	199470526	tcga_2610_SATB2	FALSE	FALSE	TRUE	FALSE	FALSE
2	208124424	208124759	tcga_5_CRYGD	FALSE	TRUE	FALSE	FALSE	FALSE
2	208406558	208407251	tcga_4565_PTH2R	TRUE	FALSE	FALSE	FALSE	FALSE
2	218871345	218871691	tcga_9050_WNT6	TRUE	FALSE	FALSE	FALSE	TRUE
2	218871345	218871691	tcga_2908_WNT6	FALSE	TRUE	FALSE	FALSE	TRUE
2	219434821	219435279	tcga_5766_SPEG	FALSE	TRUE	FALSE	FALSE	FALSE
2	222297847	222298708	tcga_11575_CCDC140	TRUE	FALSE	FALSE	FALSE	FALSE
2	222298056	222298415	tcga_5228_CCDC140	FALSE	TRUE	FALSE	FALSE	FALSE
2	222300035	222300249	tcga_1641_CCDC140	FALSE	FALSE	TRUE	FALSE	FALSE
2	227871442	227871742	tcga_5504_DAW1	FALSE	TRUE	FALSE	FALSE	TRUE
2	228181509	228181900	tcga_2070_SPHKAP	FALSE	TRUE	FALSE	FALSE	FALSE
2	231926922	231927406	tcga_9570_NPPC	TRUE	FALSE	FALSE	FALSE	TRUE
2	234995622	234995958	tcga_2380_SH3BP4	FALSE	FALSE	TRUE	FALSE	FALSE
2	235535458	235535741	tcga_137_AGAP1	FALSE	FALSE	TRUE	FALSE	FALSE
2	236164045	236164455	tcga_5643_chr2,236164145,236164146	FALSE	TRUE	FALSE	FALSE	FALSE
2	236169480	236170191	tcga_5038_AC079135.1	FALSE	TRUE	FALSE	FALSE	FALSE
2	237627011	237627455	tcga_3789_LRRFIP1	TRUE	FALSE	FALSE	FALSE	FALSE
2	237708635	237708982	tcga_257_LRRFIP1	FALSE	FALSE	TRUE	FALSE	FALSE
2	239222002	239222384	tcga_5303_HDAC4	FALSE	TRUE	FALSE	FALSE	FALSE
2	240596168	240596529	tcga_1598_CAPN10	FALSE	TRUE	FALSE	FALSE	FALSE
3	196265	197036	tcga_7897_CHL1	TRUE	FALSE	FALSE	FALSE	FALSE
3	197405	197647	tcga_4546_CHL1	TRUE	FALSE	FALSE	FALSE	TRUE
3	197723	198151	tcga_7076_CHL1	TRUE	FALSE	FALSE	FALSE	TRUE
3	6860902	6861259	tcga_4197_GRM7	TRUE	FALSE	FALSE	FALSE	FALSE
3	10815903	10816214	tcga_11896_SLC6A11	TRUE	FALSE	FALSE	FALSE	FALSE
3	10992493	10992916	tcga_4157_SLC6A1	TRUE	FALSE	FALSE	FALSE	TRUE
3	12003875	12004289	tcga_4172_SYN2	TRUE	FALSE	FALSE	FALSE	FALSE
3	12986973	12987243	tcga_744_IQSEC1	FALSE	FALSE	TRUE	FALSE	FALSE
3	13073081	13073404	tcga_5239_IQSEC1	TRUE	FALSE	FALSE	FALSE	FALSE
3	13281967	13282243	tcga_5510_chr3,13282067,13282068	TRUE	FALSE	FALSE	FALSE	FALSE
3	13282266	13282733	tcga_7637_chr3,13282366,13282367	TRUE	FALSE	FALSE	FALSE	TRUE
3	13283160	13283525	tcga_9485_chr3,13283260,13283261	TRUE	FALSE	FALSE	FALSE	TRUE
3	14811052	14811499	tcga_1784_RP11-95M5.1	TRUE	FALSE	FALSE	FALSE	FALSE
3	27722882	27723426	tcga_3446_EOMES	FALSE	TRUE	FALSE	FALSE	FALSE
3	27723069	27723426	tcga_10847_EOMES	TRUE	FALSE	FALSE	FALSE	FALSE
3	27723641	27724156	tcga_2566_EOMES	FALSE	TRUE	FALSE	FALSE	FALSE
3	27724418	27724664	tcga_3223_chr3,27724518,27724519	FALSE	TRUE	FALSE	FALSE	FALSE
3	27731042	27731415	tcga_6220_chr3,27731142,27731143	FALSE	TRUE	FALSE	FALSE	FALSE
3	28575091	28575551	tcga_1375_LINC00693	TRUE	FALSE	FALSE	FALSE	FALSE
3	32817785	32818196	tcga_6923_TRIM71	TRUE	FALSE	FALSE	FALSE	TRUE
3	35639199	35639508	tcga_4447_ARPP21	TRUE	FALSE	FALSE	FALSE	FALSE
3	42905671	42906380	tcga_11018_KRBOX1	TRUE	FALSE	FALSE	FALSE	FALSE
3	42905973	42906380	tcga_6278_KRBOX1	FALSE	TRUE	FALSE	FALSE	FALSE
3	43995409	43995798	tcga_9288_RP4-555D20.3	TRUE	FALSE	FALSE	FALSE	FALSE
3	43997612	43998266	tcga_13783_chr3,43997712,43997713	TRUE	FALSE	FALSE	FALSE	TRUE
3	44584712	44585306	tcga_8107_RP11-944L7.4	TRUE	FALSE	FALSE	FALSE	FALSE
3	44584861	44585147	tcga_3088_RP11-944L7.4	FALSE	TRUE	FALSE	FALSE	TRUE
3	49718768	49719239	tcga_10302_AMIGO3	TRUE	FALSE	FALSE	FALSE	FALSE
3	50322318	50322648	tcga_6446_HYAL2	FALSE	TRUE	FALSE	FALSE	FALSE
3	50322318	50322648	tcga_2440_HYAL2	FALSE	FALSE	TRUE	FALSE	FALSE
3	50340761	50341197	tcga_499_RASSF1	FALSE	FALSE	TRUE	FALSE	FALSE
3	50450489	50450900	tcga_1115_CACNA2D2	FALSE	TRUE	FALSE	FALSE	FALSE
3	61564605	61565062	tcga_4515_PTPRG	TRUE	FALSE	FALSE	FALSE	FALSE
3	62369544	62369951	tcga_4256_PTPRG-AS1	FALSE	TRUE	FALSE	FALSE	FALSE
3	62373615	62373882	tcga_12688_FEZF2	TRUE	FALSE	FALSE	FALSE	TRUE
3	62373902	62374350	tcga_4642_FEZF2	TRUE	FALSE	FALSE	FALSE	FALSE
3	62379018	62379260	tcga_3915_chr3,62379118,62379119	TRUE	FALSE	FALSE	FALSE	FALSE
3	64267758	64268130	tcga_4182_PRICKLE2	FALSE	TRUE	FALSE	FALSE	FALSE
3	64267758	64268130	tcga_7385_PRICKLE2	TRUE	FALSE	FALSE	FALSE	FALSE
3	68008063	68008315	tcga_3880_FAM19A1	TRUE	FALSE	FALSE	FALSE	FALSE
3	68932601	68932906	tcga_1039_FAM19A4	TRUE	FALSE	FALSE	FALSE	FALSE
3	84959336	84959778	tcga_9420_CADM2	TRUE	FALSE	FALSE	FALSE	FALSE
3	96814314	96814552	tcga_2266_EPHA6	TRUE	FALSE	FALSE	FALSE	FALSE
3	96814567	96815262	tcga_139_EPHA6	TRUE	FALSE	FALSE	FALSE	FALSE
3	122577558	122578032	tcga_7349_PARP15	FALSE	TRUE	FALSE	FALSE	FALSE
3	122921831	122922283	tcga_12781_SEMA5B	TRUE	FALSE	FALSE	FALSE	FALSE
3	125356951	125357737	tcga_6286_ZNF148	TRUE	FALSE	FALSE	FALSE	FALSE
3	125357289	125357737	tcga_4713_ZNF148	FALSE	TRUE	FALSE	FALSE	FALSE
3	126394697	126395176	tcga_6485_CCDC37	FALSE	TRUE	FALSE	FALSE	FALSE
3	126394697	126395176	tcga_3646_CCDC37	TRUE	FALSE	FALSE	FALSE	FALSE
3	127338012	127338407	tcga_6123_RP11-88I21.2	TRUE	FALSE	FALSE	FALSE	FALSE
3	127915245	127915707	tcga_5267_KBTBD12	FALSE	TRUE	FALSE	FALSE	FALSE
3	129001299	129001691	tcga_1174_EFCC1	TRUE	FALSE	FALSE	FALSE	TRUE
3	129688422	129688806	tcga_2701_TMCC1	FALSE	TRUE	FALSE	FALSE	FALSE
3	129974427	129974844	tcga_675_TRH	FALSE	FALSE	FALSE	TRUE	TRUE
3	129974427	129975049	tcga_1650_TRH	FALSE	TRUE	FALSE	FALSE	FALSE
3	129974546	129975049	tcga_3272_TRH	TRUE	FALSE	FALSE	FALSE	FALSE
3	129975544	129975941	tcga_485_TRH	TRUE	FALSE	FALSE	FALSE	FALSE
3	133038042	133038867	tcga_1256_RP11-469L4.1	TRUE	FALSE	FALSE	FALSE	FALSE
3	134650886	134651441	tcga_6422_EPHB1	TRUE	FALSE	FALSE	FALSE	FALSE
3	137771697	137772105	tcga_10661_LINC01210	TRUE	FALSE	FALSE	FALSE	FALSE
3	138009868	138010304	tcga_2307_CLDN18	FALSE	TRUE	FALSE	FALSE	FALSE
3	138939301	138940280	tcga_1718_LINC01391	FALSE	TRUE	FALSE	FALSE	FALSE
3	138939936	138940280	tcga_12533_LINC01391	TRUE	FALSE	FALSE	FALSE	FALSE
3	138960405	138960771	tcga_2945_chr3,138960505,138960506	FALSE	TRUE	FALSE	FALSE	FALSE
3	141051364	141052243	tcga_4994_SPSB4	TRUE	FALSE	FALSE	FALSE	FALSE
3	141797290	141797964	tcga_2505_GRK7	FALSE	TRUE	FALSE	FALSE	FALSE
3	142963346	142963637	tcga_9184_PAQR9	TRUE	FALSE	FALSE	FALSE	TRUE
3	143119905	143120281	tcga_1577_CHST2	TRUE	FALSE	FALSE	FALSE	TRUE
3	143120895	143121388	tcga_463_CHST2	TRUE	FALSE	FALSE	FALSE	FALSE
3	147380563	147380899	tcga_2746_chr3,147380663,147380664	FALSE	TRUE	FALSE	FALSE	FALSE
3	147388602	147388949	tcga_1297_ZIC4	FALSE	TRUE	FALSE	FALSE	FALSE
3	147391539	147392098	tcga_179_ZIC4	FALSE	TRUE	FALSE	FALSE	FALSE
3	147393233	147393594	tcga_3514_ZIC1	FALSE	TRUE	FALSE	FALSE	FALSE
3	147395813	147396232	tcga_2512_ZIC1	FALSE	FALSE	FALSE	TRUE	FALSE
3	147395813	147396232	tcga_532_ZIC1	FALSE	TRUE	FALSE	FALSE	FALSE
3	147407825	147408079	tcga_221_ZIC1	FALSE	FALSE	FALSE	TRUE	FALSE
3	147407825	147408256	tcga_10_ZIC1	FALSE	FALSE	TRUE	FALSE	FALSE
3	147407871	147408238	tcga_6675_ZIC1	FALSE	TRUE	FALSE	FALSE	FALSE
3	147408357	147408758	tcga_9453_ZIC1	TRUE	FALSE	FALSE	FALSE	FALSE
3	147408357	147408739	tcga_5096_ZIC1	FALSE	TRUE	FALSE	FALSE	FALSE
3	147409123	147409326	tcga_710_ZIC1	FALSE	FALSE	TRUE	FALSE	FALSE
3	147409125	147409457	tcga_4054_ZIC1	FALSE	TRUE	FALSE	FALSE	FALSE
3	147411891	147412266	tcga_787_ZIC1	FALSE	TRUE	FALSE	FALSE	FALSE
3	147413182	147413646	tcga_4424_ZIC1	FALSE	TRUE	FALSE	FALSE	FALSE
3	147422231	147422611	tcga_4039_ZIC1	FALSE	TRUE	FALSE	FALSE	FALSE
3	147422960	147423244	tcga_4020_ZIC1	FALSE	TRUE	FALSE	FALSE	FALSE
3	147424295	147424729	tcga_4460_ZIC1	FALSE	TRUE	FALSE	FALSE	FALSE
3	148697556	148698061	tcga_11020_AGTR1	TRUE	FALSE	FALSE	FALSE	FALSE
3	157437443	157437788	tcga_9323_PTX3	TRUE	FALSE	FALSE	FALSE	TRUE
3	158095438	158096122	tcga_1990_chr3,158095538,158095539	FALSE	TRUE	FALSE	FALSE	FALSE
3	158103373	158103848	tcga_6639_SHOX2	FALSE	TRUE	FALSE	FALSE	FALSE
3	158800999	158801222	tcga_917_MFSD1	FALSE	FALSE	TRUE	FALSE	FALSE
3	160038761	160039107	tcga_6127_IL12A-AS1	FALSE	TRUE	FALSE	FALSE	FALSE
3	169660787	169661148	tcga_6792_MECOM	FALSE	TRUE	FALSE	FALSE	FALSE
3	170585001	170585502	tcga_547_CLDN11	FALSE	TRUE	FALSE	FALSE	FALSE
3	172448344	172448569	tcga_11782_GHSR	TRUE	FALSE	FALSE	FALSE	FALSE
3	179450789	179451111	tcga_13971_GNB4	TRUE	FALSE	FALSE	FALSE	TRUE
3	180036595	180036846	tcga_7629_PEX5L	TRUE	FALSE	FALSE	FALSE	FALSE
3	180036595	180036928	tcga_6046_PEX5L	FALSE	TRUE	FALSE	FALSE	FALSE
3	181695922	181696550	tcga_7324_SOX2-OT	TRUE	FALSE	FALSE	FALSE	FALSE
3	181710392	181710779	tcga_8073_SOX2	TRUE	FALSE	FALSE	FALSE	FALSE
3	184275823	184276308	tcga_5643_ECE2	TRUE	FALSE	FALSE	FALSE	FALSE
3	186193630	186194197	tcga_987_DGKG	TRUE	FALSE	FALSE	FALSE	FALSE
3	187670111	187670538	tcga_3376_SST	FALSE	TRUE	FALSE	FALSE	FALSE
3	192408695	192409308	tcga_688_FGF12	TRUE	FALSE	FALSE	FALSE	FALSE
3	192409438	192409769	tcga_2116_FGF12	TRUE	FALSE	FALSE	FALSE	FALSE
3	195147921	195148215	tcga_464_RN7SL36P	FALSE	TRUE	FALSE	FALSE	FALSE
3	196966838	196967383	tcga_2166_PIGZ	FALSE	FALSE	TRUE	FALSE	FALSE
4	785592	786004	tcga_20_CPLX1	TRUE	FALSE	FALSE	FALSE	FALSE
4	2058285	2058687	tcga_3047_NAT8L	TRUE	FALSE	FALSE	FALSE	TRUE
4	2817787	2818144	tcga_584_SH3BP2	FALSE	FALSE	TRUE	FALSE	FALSE
4	3371578	3371929	tcga_3770_RGS12	FALSE	FALSE	TRUE	FALSE	FALSE
4	4858199	4858564	tcga_11069_MSX1	TRUE	FALSE	FALSE	FALSE	FALSE
4	4858720	4859072	tcga_4308_MSX1	TRUE	FALSE	FALSE	FALSE	FALSE
4	4862603	4862906	tcga_1550_MSX1	FALSE	TRUE	FALSE	FALSE	FALSE
4	4862603	4862999	tcga_2416_MSX1	TRUE	FALSE	FALSE	FALSE	FALSE
4	4864220	4864504	tcga_6888_chr4,4864320,4864321	TRUE	FALSE	FALSE	FALSE	FALSE
4	5051514	5051970	tcga_1270_STK32B	TRUE	FALSE	FALSE	FALSE	FALSE
4	5708031	5708472	tcga_5030_EVC2	TRUE	FALSE	FALSE	FALSE	TRUE
4	5708492	5708785	tcga_198_EVC2	FALSE	FALSE	FALSE	TRUE	FALSE
4	5708545	5708785	tcga_10531_EVC2	TRUE	FALSE	FALSE	FALSE	FALSE
4	5711013	5711474	tcga_2439_EVC	TRUE	FALSE	FALSE	FALSE	FALSE
4	5890245	5890582	tcga_6200_CRMP1	TRUE	FALSE	FALSE	FALSE	FALSE
4	7050576	7050986	tcga_1487_TADA2B	FALSE	TRUE	FALSE	FALSE	FALSE
4	7193014	7193376	tcga_4626_SORCS2	TRUE	FALSE	FALSE	FALSE	TRUE
4	9781468	9781675	tcga_258_DRD5	FALSE	FALSE	TRUE	FALSE	FALSE
4	9781468	9781875	tcga_826_DRD5	FALSE	TRUE	FALSE	FALSE	FALSE
4	9781468	9781875	tcga_13_DRD5	FALSE	FALSE	FALSE	TRUE	FALSE
4	9781468	9781875	tcga_445_DRD5	TRUE	FALSE	FALSE	FALSE	FALSE
4	10457404	10457696	tcga_1029_ZNF518B	FALSE	FALSE	FALSE	TRUE	FALSE
4	13522317	13522783	tcga_6815_chr4,13522417,13522418	TRUE	FALSE	FALSE	FALSE	FALSE
4	13529199	13529672	tcga_5187_LINC01097	FALSE	TRUE	FALSE	FALSE	FALSE
4	13535186	13535566	tcga_3883_LINC01097	FALSE	TRUE	FALSE	FALSE	FALSE
4	17781336	17781980	tcga_6293_FAM184B	TRUE	FALSE	FALSE	FALSE	FALSE
4	20253338	20253821	tcga_371_SLIT2	TRUE	FALSE	FALSE	FALSE	FALSE
4	21948432	21948785	tcga_4651_KCNIP4	TRUE	FALSE	FALSE	FALSE	FALSE
4	21948999	21949430	tcga_397_KCNIP4	TRUE	FALSE	FALSE	FALSE	FALSE
4	37244966	37245306	tcga_3727_NWD2	FALSE	TRUE	FALSE	FALSE	FALSE
4	41867058	41867663	tcga_5479_chr4,41867158,41867159	TRUE	FALSE	FALSE	FALSE	FALSE
4	41873353	41873868	tcga_716_chr4,41873453,41873454	FALSE	TRUE	FALSE	FALSE	FALSE
4	41880695	41881256	tcga_11304_LINC00682	TRUE	FALSE	FALSE	FALSE	FALSE
4	52076731	52077182	tcga_2792_SPATA18	FALSE	FALSE	TRUE	FALSE	FALSE
4	52657480	52657784	tcga_544_USP46	FALSE	FALSE	TRUE	FALSE	FALSE
4	54093574	54094166	tcga_2720_FIP1L1	FALSE	TRUE	FALSE	FALSE	FALSE
4	54093767	54094166	tcga_6081_FIP1L1	TRUE	FALSE	FALSE	FALSE	FALSE
4	54231153	54231510	tcga_5664_FIP1L1	TRUE	FALSE	FALSE	FALSE	FALSE
4	56656227	56656736	tcga_13867_HOPX	TRUE	FALSE	FALSE	FALSE	FALSE
4	61200393	61200922	tcga_6329_LPHN3	TRUE	FALSE	FALSE	FALSE	FALSE
4	65669327	65669958	tcga_8248_EPHA5	TRUE	FALSE	FALSE	FALSE	FALSE
4	65669533	65669958	tcga_5752_EPHA5	FALSE	TRUE	FALSE	FALSE	FALSE
4	76434997	76435455	tcga_1732_SHROOM3	FALSE	FALSE	TRUE	FALSE	FALSE
4	79964727	79965211	tcga_1_ANTXR2	FALSE	FALSE	TRUE	FALSE	FALSE
4	80265541	80266145	tcga_862_FGF5	TRUE	FALSE	FALSE	FALSE	TRUE
4	80266347	80266853	tcga_3425_FGF5	TRUE	FALSE	FALSE	FALSE	FALSE
4	84496059	84496560	tcga_13545_NKX6-1	TRUE	FALSE	FALSE	FALSE	FALSE
4	92303644	92304107	tcga_7667_GRID2	TRUE	FALSE	FALSE	FALSE	FALSE
4	92305129	92305490	tcga_278_GRID2	TRUE	FALSE	FALSE	FALSE	FALSE
4	95547711	95548017	tcga_4129_RP11-710C12.1	TRUE	FALSE	FALSE	FALSE	FALSE
4	95548035	95548584	tcga_6298_RP11-710C12.1	TRUE	FALSE	FALSE	FALSE	FALSE
4	95548802	95549299	tcga_9198_RP11-710C12.1	TRUE	FALSE	FALSE	FALSE	FALSE
4	95549636	95550093	tcga_481_RP11-710C12.1	TRUE	FALSE	FALSE	FALSE	FALSE
4	107036008	107036374	tcga_4294_DKK2	TRUE	FALSE	FALSE	FALSE	FALSE
4	109302173	109303233	tcga_1051_AC004051.2	TRUE	FALSE	FALSE	FALSE	FALSE
4	110614078	110614542	tcga_1796_RP11-380D23.2	FALSE	TRUE	FALSE	FALSE	FALSE
4	110623043	110623388	tcga_1961_PITX2	FALSE	FALSE	FALSE	TRUE	FALSE
4	110628624	110629099	tcga_1846_PITX2	FALSE	TRUE	FALSE	FALSE	FALSE
4	110634058	110634448	tcga_2813_PITX2	TRUE	FALSE	FALSE	FALSE	FALSE
4	112510613	112511172	tcga_8168_chr4,112510713,112510714	TRUE	FALSE	FALSE	FALSE	FALSE
4	113292824	113293130	tcga_419_ANK2	FALSE	FALSE	TRUE	FALSE	FALSE
4	121765014	121765510	tcga_10547_PP12613	TRUE	FALSE	FALSE	FALSE	TRUE
4	121765177	121765613	tcga_6481_PP12613	FALSE	TRUE	FALSE	FALSE	FALSE
4	123547275	123547482	tcga_186_chr4,123547375,123547376	FALSE	FALSE	TRUE	FALSE	FALSE
4	125316070	125316543	tcga_9403_FAT4	TRUE	FALSE	FALSE	FALSE	TRUE
4	133148049	133148616	tcga_13474_PCDH10	TRUE	FALSE	FALSE	FALSE	FALSE
4	133148784	133149387	tcga_8283_PCDH10	TRUE	FALSE	FALSE	FALSE	FALSE
4	139279811	139280380	tcga_11758_MGARP	TRUE	FALSE	FALSE	FALSE	TRUE
4	141133000	141133393	tcga_544_RNF150	TRUE	FALSE	FALSE	FALSE	TRUE
4	143700645	143700919	tcga_1689_FREM3	TRUE	FALSE	FALSE	FALSE	TRUE
4	153759556	153760146	tcga_491_RNF175	TRUE	FALSE	FALSE	FALSE	FALSE
4	153788504	153788827	tcga_4301_SFRP2	TRUE	FALSE	FALSE	FALSE	FALSE
4	153788972	153790019	tcga_8739_SFRP2	TRUE	FALSE	FALSE	FALSE	FALSE
4	154332764	154333551	tcga_12321_DCHS2	TRUE	FALSE	FALSE	FALSE	FALSE
4	154742584	154743260	tcga_4682_LRAT	TRUE	FALSE	FALSE	FALSE	FALSE
4	155207652	155208118	tcga_9743_AC097467.2	TRUE	FALSE	FALSE	FALSE	FALSE
4	155208172	155209155	tcga_1393_AC097467.2	TRUE	FALSE	FALSE	FALSE	FALSE
4	155208610	155209155	tcga_1892_AC097467.2	FALSE	TRUE	FALSE	FALSE	FALSE
4	155758955	155759467	tcga_13835_GUCY1B3	TRUE	FALSE	FALSE	FALSE	FALSE
4	157075812	157076699	tcga_8687_GLRB	TRUE	FALSE	FALSE	FALSE	FALSE
4	157220240	157220519	tcga_6748_GRIA2	TRUE	FALSE	FALSE	FALSE	FALSE
4	157220274	157220519	tcga_5311_GRIA2	FALSE	TRUE	FALSE	FALSE	FALSE
4	164956785	164957168	tcga_6558_FAM218A	TRUE	FALSE	FALSE	FALSE	FALSE
4	164977455	164977797	tcga_6319_TRIM61	FALSE	TRUE	FALSE	FALSE	FALSE
4	165873534	165873920	tcga_1604_TLL1	TRUE	FALSE	FALSE	FALSE	TRUE
4	165874008	165874598	tcga_3188_TLL1	TRUE	FALSE	FALSE	FALSE	TRUE
4	167233873	167234172	tcga_6616_SPOCK3	TRUE	FALSE	FALSE	FALSE	TRUE
4	171813015	171813381	tcga_2191_GALNTL6	FALSE	FALSE	FALSE	TRUE	TRUE
4	171813015	171813381	tcga_1308_GALNTL6	FALSE	TRUE	FALSE	FALSE	TRUE
4	171813015	171813457	tcga_369_GALNTL6	TRUE	FALSE	FALSE	FALSE	TRUE
4	176002188	176002494	tcga_646_GPM6A	TRUE	FALSE	FALSE	FALSE	FALSE
4	176065594	176066263	tcga_2721_WDR17	TRUE	FALSE	FALSE	FALSE	FALSE
4	176793096	176793403	tcga_1052_VEGFC	TRUE	FALSE	FALSE	FALSE	FALSE
4	182142144	182142585	tcga_6880_AC108142.1	TRUE	FALSE	FALSE	FALSE	FALSE
4	183904962	183905427	tcga_11980_STOX2	TRUE	FALSE	FALSE	FALSE	TRUE
4	187995414	187995814	tcga_2916_ZFP42	FALSE	TRUE	FALSE	FALSE	FALSE
4	187995414	187995890	tcga_700_ZFP42	FALSE	FALSE	FALSE	TRUE	FALSE
4	188282508	188282912	tcga_5244_chr4,188282608,188282609	TRUE	FALSE	FALSE	FALSE	FALSE
5	1445139	1445579	tcga_4517_SLC6A3	TRUE	FALSE	FALSE	FALSE	TRUE
5	1445950	1446203	tcga_2122_SLC6A3	FALSE	FALSE	FALSE	TRUE	FALSE
5	1445950	1446203	tcga_4997_SLC6A3	FALSE	TRUE	FALSE	FALSE	FALSE
5	1875954	1876324	tcga_5112_chr5,1876054,1876055	TRUE	FALSE	FALSE	FALSE	TRUE
5	1875986	1876384	tcga_3607_chr5,1876086,1876087	FALSE	TRUE	FALSE	FALSE	TRUE
5	1882657	1882992	tcga_1258_CTD-2194D22.3	FALSE	FALSE	FALSE	TRUE	FALSE
5	1882657	1882992	tcga_7216_CTD-2194D22.3	TRUE	FALSE	FALSE	FALSE	FALSE
5	1883000	1883501	tcga_1384_CTD-2194D22.3	TRUE	FALSE	FALSE	FALSE	FALSE
5	1931037	1931768	tcga_7658_chr5,1931137,1931138	TRUE	FALSE	FALSE	FALSE	TRUE
5	2038529	2038909	tcga_1136_chr5,2038629,2038630	FALSE	FALSE	FALSE	TRUE	TRUE
5	2753532	2754003	tcga_5788_C5orf38	FALSE	TRUE	FALSE	FALSE	FALSE
5	2753532	2754135	tcga_2863_C5orf38	TRUE	FALSE	FALSE	FALSE	FALSE
5	2755606	2756100	tcga_7955_chr5,2755706,2755707	TRUE	FALSE	FALSE	FALSE	FALSE
5	3592221	3592705	tcga_318_chr5,3592321,3592322	FALSE	FALSE	FALSE	TRUE	FALSE
5	3592221	3592705	tcga_3064_chr5,3592321,3592322	FALSE	TRUE	FALSE	FALSE	FALSE
5	5139640	5140017	tcga_1298_ADAMTS16	FALSE	FALSE	FALSE	TRUE	FALSE
5	5139640	5139989	tcga_1400_ADAMTS16	FALSE	TRUE	FALSE	FALSE	FALSE
5	5139640	5139991	tcga_1850_ADAMTS16	TRUE	FALSE	FALSE	FALSE	FALSE
5	6448788	6449141	tcga_5773_UBE2QL1	TRUE	FALSE	FALSE	FALSE	TRUE
5	11903872	11904116	tcga_11222_CTNND2	TRUE	FALSE	FALSE	FALSE	TRUE
5	14440782	14441066	tcga_710_TRIO	FALSE	FALSE	TRUE	FALSE	FALSE
5	15500505	15500905	tcga_1892_FBXL7	TRUE	FALSE	FALSE	FALSE	FALSE
5	16179664	16180385	tcga_3811_MARCH11	FALSE	TRUE	FALSE	FALSE	FALSE
5	16179664	16180411	tcga_4047_MARCH11	TRUE	FALSE	FALSE	FALSE	FALSE
5	16179853	16180064	tcga_858_MARCH11	FALSE	FALSE	FALSE	TRUE	FALSE
5	27038500	27038830	tcga_202_CDH9	FALSE	FALSE	TRUE	FALSE	FALSE
5	31854882	31855375	tcga_8373_PDZD2	TRUE	FALSE	FALSE	FALSE	FALSE
5	32711149	32711512	tcga_11164_NPR3	TRUE	FALSE	FALSE	FALSE	TRUE
5	33936027	33936398	tcga_1999_RXFP3	TRUE	FALSE	FALSE	FALSE	FALSE
5	37834470	37835110	tcga_2779_GDNF	FALSE	TRUE	FALSE	FALSE	FALSE
5	37834756	37835110	tcga_1897_GDNF	TRUE	FALSE	FALSE	FALSE	FALSE
5	37838161	37838740	tcga_9254_GDNF	TRUE	FALSE	FALSE	FALSE	FALSE
5	37839482	37840157	tcga_2762_GDNF	TRUE	FALSE	FALSE	FALSE	TRUE
5	38257805	38258883	tcga_13426_EGFLAM	TRUE	FALSE	FALSE	FALSE	FALSE
5	38258933	38259242	tcga_4839_EGFLAM	TRUE	FALSE	FALSE	FALSE	FALSE
5	38556883	38557385	tcga_4085_LIFR	TRUE	FALSE	FALSE	FALSE	TRUE
5	42995001	42995526	tcga_2480_chr5,42995101,42995102	FALSE	TRUE	FALSE	FALSE	FALSE
5	43036921	43037518	tcga_2944_CTD-2201E18.3	FALSE	FALSE	TRUE	FALSE	FALSE
5	43037083	43037665	tcga_8290_CTD-2201E18.3	TRUE	FALSE	FALSE	FALSE	FALSE
5	43044371	43044702	tcga_387_AC025171.1	FALSE	FALSE	TRUE	FALSE	FALSE
5	45696253	45696591	tcga_4537_HCN1	TRUE	FALSE	FALSE	FALSE	FALSE
5	51377099	51377512	tcga_1557_CTD-2314G24.2	FALSE	FALSE	TRUE	FALSE	FALSE
5	51377654	51378075	tcga_1941_CTD-2314G24.2	FALSE	FALSE	FALSE	TRUE	FALSE
5	51387281	51387645	tcga_12735_ISL1	TRUE	FALSE	FALSE	FALSE	FALSE
5	51389578	51389983	tcga_11399_ISL1	TRUE	FALSE	FALSE	FALSE	FALSE
5	54883609	54883944	tcga_3332_chr5,54883709,54883710	TRUE	FALSE	FALSE	FALSE	FALSE
5	55220851	55221152	tcga_3543_MCIDAS	TRUE	FALSE	FALSE	FALSE	FALSE
5	55222739	55223580	tcga_12423_MCIDAS	TRUE	FALSE	FALSE	FALSE	FALSE
5	55222817	55223296	tcga_3462_MCIDAS	FALSE	FALSE	TRUE	FALSE	FALSE
5	59893722	59894117	tcga_11166_PDE4D	TRUE	FALSE	FALSE	FALSE	TRUE
5	64506179	64506765	tcga_4224_RGS7BP	TRUE	FALSE	FALSE	FALSE	FALSE
5	64690729	64691067	tcga_8581_FAM159B	TRUE	FALSE	FALSE	FALSE	FALSE
5	73299698	73300081	tcga_6461_chr5,73299798,73299799	FALSE	TRUE	FALSE	FALSE	FALSE
5	73301088	73301590	tcga_7412_chr5,73301188,73301189	FALSE	TRUE	FALSE	FALSE	FALSE
5	77211125	77211760	tcga_2595_PDE8B	TRUE	FALSE	FALSE	FALSE	TRUE
5	77638536	77638972	tcga_4202_OTP	TRUE	FALSE	FALSE	FALSE	FALSE
5	77972528	77973165	tcga_3775_chr5,77972628,77972629	TRUE	FALSE	FALSE	FALSE	FALSE
5	79111641	79111961	tcga_4425_BHMT	FALSE	TRUE	FALSE	FALSE	FALSE
5	80035006	80035413	tcga_614_THBS4	TRUE	FALSE	FALSE	FALSE	TRUE
5	81233181	81233622	tcga_7523_CKMT2	FALSE	TRUE	FALSE	FALSE	FALSE
5	83471361	83471899	tcga_12127_VCAN	TRUE	FALSE	FALSE	FALSE	FALSE
5	83472988	83473379	tcga_3835_VCAN	TRUE	FALSE	FALSE	FALSE	TRUE
5	83721081	83721360	tcga_2272_HAPLN1	FALSE	TRUE	FALSE	FALSE	FALSE
5	84383087	84383647	tcga_9181_CTD-2269F5.1	TRUE	FALSE	FALSE	FALSE	FALSE
5	84384023	84384609	tcga_1484_CTD-2269F5.1	TRUE	FALSE	FALSE	FALSE	FALSE
5	88672610	88673127	tcga_13144_LINC00461	TRUE	FALSE	FALSE	FALSE	FALSE
5	88678452	88678831	tcga_1166_CTC-467M3.1	FALSE	TRUE	FALSE	FALSE	FALSE
5	88678452	88678831	tcga_2055_CTC-467M3.1	TRUE	FALSE	FALSE	FALSE	FALSE
5	88685151	88685733	tcga_7458_CTC-467M3.1	FALSE	TRUE	FALSE	FALSE	FALSE
5	88694165	88694429	tcga_1387_CTC-467M3.1	FALSE	TRUE	FALSE	FALSE	FALSE
5	96433193	96433405	tcga_5340_CTD-2337A12.1	FALSE	TRUE	FALSE	FALSE	FALSE
5	100903173	100903468	tcga_6508_ST8SIA4	TRUE	FALSE	FALSE	FALSE	TRUE
5	114055328	114055698	tcga_5090_RP11-371M22.1	TRUE	FALSE	FALSE	FALSE	FALSE
5	114055771	114056178	tcga_1584_RP11-371M22.1	TRUE	FALSE	FALSE	FALSE	FALSE
5	115816529	115816898	tcga_11290_CDO1	TRUE	FALSE	FALSE	FALSE	TRUE
5	115816589	115816898	tcga_7401_CDO1	FALSE	TRUE	FALSE	FALSE	TRUE
5	115816634	115816898	tcga_2558_CDO1	FALSE	FALSE	FALSE	TRUE	TRUE
5	115962714	115963124	tcga_846_AQPEP	FALSE	TRUE	FALSE	FALSE	FALSE
5	116361417	116362100	tcga_1390_COMMD10	TRUE	FALSE	FALSE	FALSE	FALSE
5	120465177	120465599	tcga_8343_PRR16	TRUE	FALSE	FALSE	FALSE	FALSE
5	123285392	123285696	tcga_3638_chr5,123285492,123285493	FALSE	TRUE	FALSE	FALSE	FALSE
5	124735196	124735515	tcga_3265_RP11-436H11.5	FALSE	FALSE	TRUE	FALSE	FALSE
5	126464972	126465325	tcga_1447_GRAMD3	FALSE	FALSE	TRUE	FALSE	FALSE
5	128537490	128538119	tcga_1020_FBN2	TRUE	FALSE	FALSE	FALSE	FALSE
5	128538670	128538995	tcga_221_FBN2	TRUE	FALSE	FALSE	FALSE	FALSE
5	132819658	132819964	tcga_796_chr5,132819758,132819759	FALSE	FALSE	TRUE	FALSE	FALSE
5	135027534	135028384	tcga_4935_chr5,135027634,135027635	TRUE	FALSE	FALSE	FALSE	FALSE
5	135031041	135031501	tcga_4255_PITX1	TRUE	FALSE	FALSE	FALSE	FALSE
5	135040457	135040900	tcga_2147_C5orf66	TRUE	FALSE	FALSE	FALSE	TRUE
5	135326998	135327299	tcga_1678_C5orf66	FALSE	FALSE	TRUE	FALSE	FALSE
5	135399847	135400065	tcga_1014_CTC-203F4.2	FALSE	FALSE	TRUE	FALSE	FALSE
5	135930060	135930547	tcga_1054_FBXL21	TRUE	FALSE	FALSE	FALSE	FALSE
5	137498366	137498904	tcga_5752_SPOCK1	TRUE	FALSE	FALSE	FALSE	FALSE
5	137498505	137498904	tcga_908_SPOCK1	FALSE	FALSE	FALSE	TRUE	FALSE
5	138875282	138875567	tcga_2485_CTNNA1	FALSE	FALSE	TRUE	FALSE	FALSE
5	140827775	140828152	tcga_4067_PCDHA1	FALSE	FALSE	TRUE	FALSE	FALSE
5	140881968	140882265	tcga_731_AC005609.17	FALSE	FALSE	TRUE	FALSE	FALSE
5	141234187	141234413	tcga_3130_CH17-140K24.2	FALSE	TRUE	FALSE	FALSE	FALSE
5	141303965	141304271	tcga_140_SLC25A2	FALSE	FALSE	TRUE	FALSE	FALSE
5	141373748	141374070	tcga_1795_PCDHGA1	FALSE	TRUE	FALSE	FALSE	FALSE
5	141373864	141374104	tcga_146_PCDHGA1	FALSE	FALSE	TRUE	FALSE	FALSE
5	141387530	141387898	tcga_4376_PCDHGA1	FALSE	TRUE	FALSE	FALSE	FALSE
5	141387533	141387789	tcga_923_PCDHGA1	FALSE	FALSE	TRUE	FALSE	FALSE
5	141397677	141398145	tcga_4600_PCDHGA1	FALSE	TRUE	FALSE	FALSE	FALSE
5	141397806	141398037	tcga_314_PCDHGA1	FALSE	FALSE	TRUE	FALSE	FALSE
5	141398675	141398958	tcga_4488_PCDHGA1	FALSE	TRUE	FALSE	FALSE	FALSE
5	141407837	141408157	tcga_756_PCDHGA1	FALSE	FALSE	FALSE	TRUE	FALSE
5	141407837	141408157	tcga_380_PCDHGA1	FALSE	TRUE	FALSE	FALSE	FALSE
5	141417505	141417820	tcga_2189_PCDHGA1	FALSE	TRUE	FALSE	FALSE	FALSE
5	141420731	141421463	tcga_2812_PCDHGA1	FALSE	TRUE	FALSE	FALSE	FALSE
5	141430439	141430671	tcga_1037_PCDHGA1	FALSE	FALSE	FALSE	TRUE	FALSE
5	141430439	141430695	tcga_1162_PCDHGA1	FALSE	TRUE	FALSE	FALSE	FALSE
5	141478146	141478641	tcga_3324_AC008781.1	TRUE	FALSE	FALSE	FALSE	FALSE
5	141478274	141478580	tcga_3365_AC008781.1	FALSE	FALSE	TRUE	FALSE	FALSE
5	141484609	141485368	tcga_841_PCDHGA1	FALSE	TRUE	FALSE	FALSE	FALSE
5	141484609	141485368	tcga_150_PCDHGA1	TRUE	FALSE	FALSE	FALSE	FALSE
5	141484882	141485267	tcga_1553_PCDHGA1	FALSE	FALSE	TRUE	FALSE	FALSE
5	146877684	146878191	tcga_7286_PPP2R2B	TRUE	FALSE	FALSE	FALSE	TRUE
5	146878496	146879153	tcga_7945_PPP2R2B	TRUE	FALSE	FALSE	FALSE	FALSE
5	151686799	151687202	tcga_3758_CTB-113P19.1	FALSE	TRUE	FALSE	FALSE	FALSE
5	159095319	159095696	tcga_1239_EBF1	FALSE	TRUE	FALSE	FALSE	FALSE
5	159100594	159100910	tcga_13108_EBF1	TRUE	FALSE	FALSE	FALSE	FALSE
5	159104286	159104740	tcga_2350_RP11-175K6.1	FALSE	TRUE	FALSE	FALSE	FALSE
5	159104286	159104740	tcga_5072_RP11-175K6.1	TRUE	FALSE	FALSE	FALSE	FALSE
5	159105194	159105566	tcga_10833_RP11-175K6.1	TRUE	FALSE	FALSE	FALSE	FALSE
5	159972325	159972775	tcga_8740_ADRA1B	TRUE	FALSE	FALSE	FALSE	FALSE
5	166978380	166978772	tcga_4211_chr5,166978480,166978481	TRUE	FALSE	FALSE	FALSE	FALSE
5	168529201	168529521	tcga_7395_FBLL1	TRUE	FALSE	FALSE	FALSE	TRUE
5	169300972	169301367	tcga_1788_SLIT3	TRUE	FALSE	FALSE	FALSE	FALSE
5	169300977	169301310	tcga_587_SLIT3	FALSE	FALSE	FALSE	TRUE	TRUE
5	170503737	170504189	tcga_11645_KCNIP1	TRUE	FALSE	FALSE	FALSE	TRUE
5	171308917	171309669	tcga_13496_RP11-546B8.6	TRUE	FALSE	FALSE	FALSE	FALSE
5	171309173	171309486	tcga_1481_RP11-546B8.6	FALSE	FALSE	FALSE	TRUE	FALSE
5	171313569	171314034	tcga_5888_chr5,171313669,171313670	TRUE	FALSE	FALSE	FALSE	FALSE
5	171313569	171314034	tcga_2543_chr5,171313669,171313670	FALSE	TRUE	FALSE	FALSE	FALSE
5	171316355	171316812	tcga_9533_chr5,171316455,171316456	TRUE	FALSE	FALSE	FALSE	FALSE
5	173228738	173229153	tcga_4752_chr5,173228838,173228839	FALSE	TRUE	FALSE	FALSE	FALSE
5	173228738	173229153	tcga_6322_chr5,173228838,173228839	TRUE	FALSE	FALSE	FALSE	FALSE
5	173245581	173246057	tcga_8096_chr5,173245681,173245682	TRUE	FALSE	FALSE	FALSE	FALSE
5	175657607	175657841	tcga_7366_HRH2	TRUE	FALSE	FALSE	FALSE	FALSE
5	176629960	176630197	tcga_5422_EIF4E1B	TRUE	FALSE	FALSE	FALSE	TRUE
5	177132457	177132663	tcga_281_NSD1	FALSE	FALSE	TRUE	FALSE	FALSE
5	177400570	177400893	tcga_1416_PFN3	FALSE	FALSE	TRUE	FALSE	FALSE
5	178576911	178577304	tcga_1196_COL23A1	FALSE	FALSE	TRUE	FALSE	FALSE
5	178576911	178577304	tcga_720_COL23A1	FALSE	FALSE	FALSE	TRUE	FALSE
5	178576911	178577304	tcga_980_COL23A1	FALSE	TRUE	FALSE	FALSE	FALSE
5	178590159	178591115	tcga_4519_COL23A1	TRUE	FALSE	FALSE	FALSE	FALSE
5	178940970	178941353	tcga_12611_ZNF454	TRUE	FALSE	FALSE	FALSE	FALSE
5	178940970	178941353	tcga_6222_ZNF454	FALSE	TRUE	FALSE	FALSE	FALSE
5	178994970	178995360	tcga_7425_GRM6	FALSE	TRUE	FALSE	FALSE	FALSE
5	178994970	178995360	tcga_2431_GRM6	FALSE	FALSE	FALSE	TRUE	FALSE
5	179345102	179345490	tcga_834_ADAMTS2	TRUE	FALSE	FALSE	FALSE	TRUE
5	180207478	180207890	tcga_1459_RASGEF1C	FALSE	FALSE	TRUE	FALSE	FALSE
5	180207571	180207890	tcga_1771_RASGEF1C	FALSE	TRUE	FALSE	FALSE	FALSE
5	181059579	181059980	tcga_5709_BTNL9	FALSE	TRUE	FALSE	FALSE	FALSE
6	391643	392232	tcga_409_IRF4	TRUE	FALSE	FALSE	FALSE	TRUE
6	1384156	1384646	tcga_2744_RP4-668J24.2	FALSE	TRUE	FALSE	FALSE	FALSE
6	2382315	2382644	tcga_269_GMDS-AS1	FALSE	TRUE	FALSE	FALSE	FALSE
6	4904962	4905245	tcga_4037_CDYL	FALSE	FALSE	TRUE	FALSE	FALSE
6	10382405	10382696	tcga_6332_chr6,10382505,10382506	FALSE	TRUE	FALSE	FALSE	FALSE
6	10385443	10385771	tcga_4056_chr6,10385543,10385544	FALSE	TRUE	FALSE	FALSE	FALSE
6	10390586	10390965	tcga_127_chr6,10390686,10390687	FALSE	TRUE	FALSE	FALSE	FALSE
6	10390586	10390965	tcga_1372_chr6,10390686,10390687	TRUE	FALSE	FALSE	FALSE	FALSE
6	10398161	10398622	tcga_2237_TFAP2A	FALSE	TRUE	FALSE	FALSE	FALSE
6	10398161	10398622	tcga_3456_TFAP2A	TRUE	FALSE	FALSE	FALSE	FALSE
6	10421806	10422504	tcga_7965_chr6,10421906,10421907	TRUE	FALSE	FALSE	FALSE	FALSE
6	10555814	10556391	tcga_1461_GCNT2	FALSE	FALSE	TRUE	FALSE	FALSE
6	10881558	10882204	tcga_4112_GCM2	TRUE	FALSE	FALSE	FALSE	FALSE
6	26016346	26016681	tcga_2337_HIST1H1PS2	FALSE	FALSE	TRUE	FALSE	FALSE
6	26225061	26225412	tcga_3964_HIST1H3E	FALSE	FALSE	TRUE	FALSE	FALSE
6	26225875	26226129	tcga_1048_chr6,26225975,26225976	FALSE	FALSE	TRUE	FALSE	FALSE
6	27267943	27268213	tcga_1638_XXbac-BPGBPG24O18.1	FALSE	FALSE	FALSE	TRUE	FALSE
6	27267943	27268213	tcga_488_XXbac-BPGBPG24O18.1	FALSE	TRUE	FALSE	FALSE	FALSE
6	27679834	27680218	tcga_4083_chr6,27679934,27679935	TRUE	FALSE	FALSE	FALSE	FALSE
6	27679834	27680218	tcga_1516_chr6,27679934,27679935	FALSE	TRUE	FALSE	FALSE	FALSE
6	28259190	28259450	tcga_5637_NKAPL	FALSE	TRUE	FALSE	FALSE	FALSE
6	28443363	28443747	tcga_7419_ZSCAN23	TRUE	FALSE	FALSE	FALSE	FALSE
6	28542404	28542815	tcga_2201_chr6,28542504,28542505	TRUE	FALSE	FALSE	FALSE	FALSE
6	28542429	28542663	tcga_970_chr6,28542529,28542530	FALSE	FALSE	FALSE	TRUE	FALSE
6	28589969	28590394	tcga_4771_RP5-1186N24.3	FALSE	TRUE	FALSE	FALSE	FALSE
6	28616226	28616612	tcga_3949_ZBED9	FALSE	TRUE	FALSE	FALSE	FALSE
6	28825779	28826005	tcga_250_chr6,28825879,28825880	FALSE	FALSE	TRUE	FALSE	FALSE
6	28988370	28988750	tcga_2704_HCG16	FALSE	TRUE	FALSE	FALSE	FALSE
6	28988382	28988711	tcga_3392_HCG16	FALSE	FALSE	TRUE	FALSE	FALSE
6	28988382	28988750	tcga_1823_HCG16	FALSE	FALSE	FALSE	TRUE	FALSE
6	29553261	29554127	tcga_1553_OR2I1P	FALSE	TRUE	FALSE	FALSE	FALSE
6	29553261	29554127	tcga_928_OR2I1P	TRUE	FALSE	FALSE	FALSE	FALSE
6	29755424	29755644	tcga_1255_chr6,29755524,29755525	FALSE	FALSE	TRUE	FALSE	FALSE
6	29792533	29792829	tcga_947_HCG4	TRUE	FALSE	FALSE	FALSE	FALSE
6	29792877	29793156	tcga_11995_HCG4	TRUE	FALSE	FALSE	FALSE	FALSE
6	29827938	29828410	tcga_6410_HCG4P8	TRUE	FALSE	FALSE	FALSE	FALSE
6	29828474	29828703	tcga_13170_HCG4P8	TRUE	FALSE	FALSE	FALSE	FALSE
6	29975332	29975804	tcga_2284_HCG9	FALSE	FALSE	TRUE	FALSE	FALSE
6	29975524	29975804	tcga_3322_HCG9	FALSE	TRUE	FALSE	FALSE	FALSE
6	30071078	30071530	tcga_2683_RNF39	FALSE	FALSE	TRUE	FALSE	FALSE
6	30071531	30071800	tcga_3004_RNF39	FALSE	FALSE	TRUE	FALSE	FALSE
6	30111379	30111604	tcga_845_TRIM31	FALSE	FALSE	TRUE	FALSE	FALSE
6	30127103	30128052	tcga_7426_chr6,30127203,30127204	FALSE	TRUE	FALSE	FALSE	FALSE
6	30127103	30127873	tcga_961_chr6,30127203,30127204	FALSE	FALSE	TRUE	FALSE	FALSE
6	30171757	30172342	tcga_1661_TRIM15	FALSE	FALSE	FALSE	TRUE	FALSE
6	30172026	30172469	tcga_2438_TRIM15	FALSE	TRUE	FALSE	FALSE	FALSE
6	30259923	30260477	tcga_11495_HCG17	TRUE	FALSE	FALSE	FALSE	FALSE
6	30450968	30451394	tcga_12186_chr6,30451068,30451069	TRUE	FALSE	FALSE	FALSE	TRUE
6	31540229	31540621	tcga_4048_ATP6V1G2-DDX39B	FALSE	FALSE	TRUE	FALSE	FALSE
6	31621716	31622318	tcga_1266_PRRC2A	FALSE	FALSE	TRUE	FALSE	FALSE
6	31622636	31622964	tcga_1592_PRRC2A	FALSE	FALSE	TRUE	FALSE	FALSE
6	31663761	31664125	tcga_2533_CSNK2B	FALSE	FALSE	TRUE	FALSE	FALSE
6	31728346	31728833	tcga_125_DDAH2	FALSE	FALSE	TRUE	FALSE	FALSE
6	31863463	31863898	tcga_2175_NEU1	FALSE	FALSE	TRUE	FALSE	TRUE
6	31863612	31863856	tcga_2094_NEU1	FALSE	FALSE	FALSE	TRUE	TRUE
6	32096114	32096582	tcga_13462_TNXB	TRUE	FALSE	FALSE	FALSE	FALSE
6	32096614	32097109	tcga_6776_TNXB	TRUE	FALSE	FALSE	FALSE	FALSE
6	32148776	32149257	tcga_237_PRRT1	FALSE	TRUE	FALSE	FALSE	FALSE
6	32148903	32149403	tcga_1897_PRRT1	FALSE	FALSE	FALSE	TRUE	FALSE
6	32150498	32150781	tcga_4053_PRRT1	FALSE	FALSE	TRUE	FALSE	FALSE
6	32151739	32152015	tcga_2702_PRRT1	FALSE	FALSE	TRUE	FALSE	FALSE
6	32152707	32153279	tcga_1357_PPT2	FALSE	FALSE	TRUE	FALSE	FALSE
6	32167838	32168127	tcga_6941_EGFL8	FALSE	TRUE	FALSE	FALSE	FALSE
6	33080409	33080882	tcga_9132_HLA-DPA1	TRUE	FALSE	FALSE	FALSE	FALSE
6	33080625	33080882	tcga_5964_HLA-DPA1	FALSE	TRUE	FALSE	FALSE	FALSE
6	35016959	35017277	tcga_1604_ANKS1A	FALSE	FALSE	TRUE	FALSE	FALSE
6	35016959	35017277	tcga_362_ANKS1A	FALSE	TRUE	FALSE	FALSE	FALSE
6	39792065	39792417	tcga_5465_DAAM2	TRUE	FALSE	FALSE	FALSE	TRUE
6	41373679	41374017	tcga_8101_chr6,41373779,41373780	TRUE	FALSE	FALSE	FALSE	FALSE
6	41375621	41376060	tcga_7383_chr6,41375721,41375722	TRUE	FALSE	FALSE	FALSE	FALSE
6	41638803	41639472	tcga_1226_MDFI	TRUE	FALSE	FALSE	FALSE	FALSE
6	42771129	42771412	tcga_305_GLTSCR1L	FALSE	TRUE	FALSE	FALSE	FALSE
6	50823389	50823807	tcga_16_TFAP2B	FALSE	TRUE	FALSE	FALSE	FALSE
6	50849380	50849788	tcga_843_chr6,50849480,50849481	FALSE	TRUE	FALSE	FALSE	FALSE
6	50849380	50849838	tcga_11383_chr6,50849480,50849481	TRUE	FALSE	FALSE	FALSE	FALSE
6	53665605	53665927	tcga_3653_KLHL31	FALSE	FALSE	TRUE	FALSE	FALSE
6	55578859	55579394	tcga_4835_HMGCLL1	TRUE	FALSE	FALSE	FALSE	FALSE
6	62285871	62286410	tcga_4316_KHDRBS2	FALSE	TRUE	FALSE	FALSE	FALSE
6	62285871	62286495	tcga_3838_KHDRBS2	TRUE	FALSE	FALSE	FALSE	FALSE
6	62286622	62286898	tcga_44_KHDRBS2	TRUE	FALSE	FALSE	FALSE	FALSE
6	70956879	70957256	tcga_1220_B3GAT2	TRUE	FALSE	FALSE	FALSE	TRUE
6	71420406	71421197	tcga_2650_LINC00472	TRUE	FALSE	FALSE	FALSE	FALSE
6	71886332	71887146	tcga_3405_RIMS1	TRUE	FALSE	FALSE	FALSE	TRUE
6	72621286	72621778	tcga_378_KCNQ5	TRUE	FALSE	FALSE	FALSE	TRUE
6	75493714	75494060	tcga_1020_FILIP1	FALSE	FALSE	TRUE	FALSE	FALSE
6	75493714	75494051	tcga_1869_FILIP1	FALSE	TRUE	FALSE	FALSE	FALSE
6	79946778	79947357	tcga_7862_ELOVL4	TRUE	FALSE	FALSE	FALSE	TRUE
6	83708840	83709171	tcga_1876_SNAP91	TRUE	FALSE	FALSE	FALSE	TRUE
6	83709370	83709742	tcga_942_SNAP91	TRUE	FALSE	FALSE	FALSE	FALSE
6	83852969	83853480	tcga_10871_RIPPLY2	TRUE	FALSE	FALSE	FALSE	FALSE
6	83853568	83853986	tcga_6922_RIPPLY2	TRUE	FALSE	FALSE	FALSE	TRUE
6	84763353	84763727	tcga_8587_TBX18	TRUE	FALSE	FALSE	FALSE	FALSE
6	84764210	84764978	tcga_644_TBX18	TRUE	FALSE	FALSE	FALSE	FALSE
6	84774469	84775246	tcga_5613_chr6,84774569,84774570	TRUE	FALSE	FALSE	FALSE	FALSE
6	86937112	86937537	tcga_12227_HTR1E	TRUE	FALSE	FALSE	FALSE	TRUE
6	86937552	86938027	tcga_4772_HTR1E	TRUE	FALSE	FALSE	FALSE	FALSE
6	93419416	93420080	tcga_3305_EPHA7	TRUE	FALSE	FALSE	FALSE	FALSE
6	98823948	98824314	tcga_6365_chr6,98824048,98824049	FALSE	TRUE	FALSE	FALSE	FALSE
6	98823948	98824314	tcga_8938_chr6,98824048,98824049	TRUE	FALSE	FALSE	FALSE	FALSE
6	98824895	98825443	tcga_2166_chr6,98824995,98824996	TRUE	FALSE	FALSE	FALSE	FALSE
6	98842373	98842860	tcga_5762_chr6,98842473,98842474	FALSE	TRUE	FALSE	FALSE	FALSE
6	98843367	98843812	tcga_6681_chr6,98843467,98843468	TRUE	FALSE	FALSE	FALSE	TRUE
6	98843367	98843812	tcga_149_chr6,98843467,98843468	FALSE	TRUE	FALSE	FALSE	TRUE
6	98844310	98844663	tcga_164_chr6,98844410,98844411	FALSE	TRUE	FALSE	FALSE	FALSE
6	99612941	99613532	tcga_6553_PRDM13	TRUE	FALSE	FALSE	FALSE	FALSE
6	99994129	99994376	tcga_2286_MCHR2	FALSE	TRUE	FALSE	FALSE	FALSE
6	100446537	100446854	tcga_3492_SIM1	FALSE	FALSE	TRUE	FALSE	FALSE
6	100447505	100447904	tcga_3925_SIM1	FALSE	FALSE	TRUE	FALSE	FALSE
6	100463550	100463971	tcga_6424_SIM1	FALSE	TRUE	FALSE	FALSE	FALSE
6	100463550	100463971	tcga_13706_SIM1	TRUE	FALSE	FALSE	FALSE	FALSE
6	100463973	100464297	tcga_8166_SIM1	TRUE	FALSE	FALSE	FALSE	FALSE
6	100464846	100465255	tcga_11310_SIM1	TRUE	FALSE	FALSE	FALSE	FALSE
6	100464930	100465171	tcga_4732_SIM1	FALSE	TRUE	FALSE	FALSE	FALSE
6	100466504	100466958	tcga_52_chr6,100466604,100466605	FALSE	FALSE	TRUE	FALSE	FALSE
6	100467658	100468030	tcga_950_chr6,100467758,100467759	FALSE	FALSE	TRUE	FALSE	FALSE
6	100468940	100469652	tcga_2714_chr6,100469040,100469041	FALSE	FALSE	TRUE	FALSE	FALSE
6	100469230	100469652	tcga_5040_chr6,100469330,100469331	FALSE	TRUE	FALSE	FALSE	FALSE
6	104940693	104940957	tcga_2031_LINC00577	FALSE	TRUE	FALSE	FALSE	FALSE
6	104941395	104941825	tcga_2689_LINC00577	FALSE	TRUE	FALSE	FALSE	FALSE
6	104952909	104953412	tcga_11080_chr6,104953009,104953010	TRUE	FALSE	FALSE	FALSE	FALSE
6	104952909	104953219	tcga_1756_chr6,104953009,104953010	FALSE	FALSE	FALSE	TRUE	FALSE
6	104952909	104953412	tcga_1930_chr6,104953009,104953010	FALSE	TRUE	FALSE	FALSE	FALSE
6	105136576	105137006	tcga_547_BVES	TRUE	FALSE	FALSE	FALSE	TRUE
6	105986010	105986395	tcga_7498_chr6,105986110,105986111	FALSE	TRUE	FALSE	FALSE	FALSE
6	108118814	108119236	tcga_7532_OSTM1	FALSE	TRUE	FALSE	FALSE	TRUE
6	108174374	108174882	tcga_9924_NR2E1	TRUE	FALSE	FALSE	FALSE	FALSE
6	110357617	110358005	tcga_2960_METTL24	TRUE	FALSE	FALSE	FALSE	FALSE
6	116765587	116765879	tcga_254_FAM162B	TRUE	FALSE	FALSE	FALSE	TRUE
6	117907119	117907588	tcga_10249_SLC35F1	TRUE	FALSE	FALSE	FALSE	TRUE
6	122996163	122996525	tcga_4651_CLVS2	FALSE	TRUE	FALSE	FALSE	FALSE
6	133240376	133241457	tcga_5779_EYA4	TRUE	FALSE	FALSE	FALSE	FALSE
6	133240818	133241457	tcga_5795_EYA4	FALSE	TRUE	FALSE	FALSE	FALSE
6	133242104	133242495	tcga_3458_EYA4	TRUE	FALSE	FALSE	FALSE	FALSE
6	133242526	133243029	tcga_6788_EYA4	TRUE	FALSE	FALSE	FALSE	TRUE
6	134170183	134170494	tcga_924_SGK1	FALSE	FALSE	FALSE	TRUE	FALSE
6	138545628	138546044	tcga_2755_NHSL1	FALSE	TRUE	FALSE	FALSE	FALSE
6	150037637	150038095	tcga_5343_chr6,150037737,150037738	FALSE	TRUE	FALSE	FALSE	TRUE
6	150037637	150038095	tcga_5857_chr6,150037737,150037738	TRUE	FALSE	FALSE	FALSE	TRUE
6	151807093	151807771	tcga_9170_ESR1	TRUE	FALSE	FALSE	FALSE	FALSE
6	151808823	151809298	tcga_1303_ESR1	FALSE	FALSE	TRUE	FALSE	FALSE
6	152636675	152637514	tcga_1564_SYNE1	TRUE	FALSE	FALSE	FALSE	FALSE
6	157597006	157597253	tcga_22_ZDHHC14	FALSE	FALSE	TRUE	FALSE	FALSE
6	158663294	158663668	tcga_3323_SYTL3	FALSE	FALSE	TRUE	FALSE	FALSE
6	159168742	159169300	tcga_13227_FNDC1	TRUE	FALSE	FALSE	FALSE	FALSE
6	160767051	160767707	tcga_5230_chr6,160767151,160767152	TRUE	FALSE	FALSE	FALSE	FALSE
6	163608171	163608625	tcga_977_chr6,163608271,163608272	FALSE	FALSE	TRUE	FALSE	FALSE
6	166008404	166008954	tcga_2644_chr6,166008504,166008505	TRUE	FALSE	FALSE	FALSE	FALSE
6	166009038	166009354	tcga_8631_chr6,166009138,166009139	TRUE	FALSE	FALSE	FALSE	FALSE
6	166168571	166169198	tcga_8586_T	TRUE	FALSE	FALSE	FALSE	FALSE
6	166168613	166169198	tcga_6760_T	FALSE	TRUE	FALSE	FALSE	FALSE
6	167678131	167678633	tcga_4790_RP11-351J23.2	TRUE	FALSE	FALSE	FALSE	FALSE
6	169253710	169253967	tcga_1760_THBS2	FALSE	TRUE	FALSE	FALSE	FALSE
7	561546	561967	tcga_1797_AC147651.5	TRUE	FALSE	FALSE	FALSE	FALSE
7	712093	712613	tcga_1535_PRKAR1B	FALSE	TRUE	FALSE	FALSE	FALSE
7	712093	712613	tcga_12287_PRKAR1B	TRUE	FALSE	FALSE	FALSE	FALSE
7	1053982	1054368	tcga_79_C7orf50	FALSE	FALSE	TRUE	FALSE	FALSE
7	1073278	1073494	tcga_3574_AC091729.7	FALSE	FALSE	TRUE	FALSE	FALSE
7	1081921	1082394	tcga_539_AC091729.8	FALSE	TRUE	FALSE	FALSE	FALSE
7	1096011	1096488	tcga_816_C7orf50	FALSE	TRUE	FALSE	FALSE	FALSE
7	1123720	1124107	tcga_2670_C7orf50	FALSE	TRUE	FALSE	FALSE	FALSE
7	1230822	1231066	tcga_488_chr7,1230922,1230923	FALSE	FALSE	TRUE	FALSE	FALSE
7	1232750	1233175	tcga_7320_UNCX	TRUE	FALSE	FALSE	FALSE	TRUE
7	1232779	1233024	tcga_1964_UNCX	FALSE	FALSE	FALSE	TRUE	TRUE
7	1237785	1238168	tcga_4550_chr7,1237885,1237886	TRUE	FALSE	FALSE	FALSE	FALSE
7	1843261	1843604	tcga_3869_AC110781.3	FALSE	FALSE	TRUE	FALSE	FALSE
7	2807783	2808042	tcga_352_GNA12	FALSE	FALSE	TRUE	FALSE	FALSE
7	3301792	3302517	tcga_3488_AC073316.1	TRUE	FALSE	FALSE	FALSE	FALSE
7	4093558	4093828	tcga_1929_SDK1	FALSE	FALSE	TRUE	FALSE	FALSE
7	4134750	4135124	tcga_1494_SDK1	FALSE	FALSE	TRUE	FALSE	FALSE
7	4958739	4959184	tcga_2846_MMD2	TRUE	FALSE	FALSE	FALSE	TRUE
7	6536421	6536999	tcga_9437_GRID2IP	TRUE	FALSE	FALSE	FALSE	TRUE
7	8442264	8442796	tcga_5368_NXPH1	FALSE	TRUE	FALSE	FALSE	FALSE
7	8442377	8442796	tcga_1294_NXPH1	FALSE	FALSE	FALSE	TRUE	FALSE
7	8442505	8442796	tcga_590_NXPH1	FALSE	FALSE	TRUE	FALSE	FALSE
7	12111495	12112113	tcga_1560_chr7,12111595,12111596	FALSE	TRUE	FALSE	FALSE	FALSE
7	15687716	15688074	tcga_301_MEOX2	FALSE	FALSE	FALSE	TRUE	FALSE
7	15687716	15688074	tcga_811_MEOX2	FALSE	TRUE	FALSE	FALSE	FALSE
7	19107318	19107965	tcga_11027_TWIST1	TRUE	FALSE	FALSE	FALSE	FALSE
7	19117470	19117898	tcga_421_TWIST1	TRUE	FALSE	FALSE	FALSE	TRUE
7	19117911	19118479	tcga_9012_TWIST1	TRUE	FALSE	FALSE	FALSE	FALSE
7	19118924	19119225	tcga_11126_AC003986.7	TRUE	FALSE	FALSE	FALSE	FALSE
7	19118924	19119199	tcga_798_AC003986.7	FALSE	FALSE	FALSE	TRUE	FALSE
7	19772825	19773070	tcga_4955_TMEM196	TRUE	FALSE	FALSE	FALSE	FALSE
7	19773127	19773722	tcga_3328_TMEM196	TRUE	FALSE	FALSE	FALSE	FALSE
7	21543027	21543317	tcga_3046_DNAH11	TRUE	FALSE	FALSE	FALSE	TRUE
7	21543508	21543921	tcga_2684_DNAH11	TRUE	FALSE	FALSE	FALSE	TRUE
7	22193441	22193689	tcga_496_RAPGEF5	FALSE	FALSE	TRUE	FALSE	FALSE
7	24283840	24284322	tcga_3360_NPY	FALSE	FALSE	TRUE	FALSE	FALSE
7	24283840	24284421	tcga_12546_NPY	TRUE	FALSE	FALSE	FALSE	FALSE
7	24284048	24284421	tcga_2178_NPY	FALSE	FALSE	FALSE	TRUE	FALSE
7	24284080	24284421	tcga_1609_NPY	FALSE	TRUE	FALSE	FALSE	FALSE
7	24284716	24285052	tcga_1617_NPY	FALSE	FALSE	TRUE	FALSE	FALSE
7	24757473	24757968	tcga_11463_DFNA5	TRUE	FALSE	FALSE	FALSE	TRUE
7	27101078	27101621	tcga_3732_HOXA2	TRUE	FALSE	FALSE	FALSE	FALSE
7	27101223	27101621	tcga_5070_HOXA2	FALSE	TRUE	FALSE	FALSE	FALSE
7	27102381	27103292	tcga_1585_HOXA2	TRUE	FALSE	FALSE	FALSE	FALSE
7	27103533	27103885	tcga_3056_HOXA2	TRUE	FALSE	FALSE	FALSE	FALSE
7	27106518	27106927	tcga_7520_HOXA-AS2	FALSE	TRUE	FALSE	FALSE	FALSE
7	27106518	27106927	tcga_977_HOXA-AS2	FALSE	FALSE	TRUE	FALSE	FALSE
7	27106518	27106927	tcga_5137_HOXA-AS2	TRUE	FALSE	FALSE	FALSE	FALSE
7	27110543	27111080	tcga_1811_HOXA-AS2	FALSE	FALSE	TRUE	FALSE	FALSE
7	27113936	27114145	tcga_3901_HOXA-AS2	FALSE	FALSE	TRUE	FALSE	FALSE
7	27120801	27121156	tcga_7392_HOXA-AS2	FALSE	TRUE	FALSE	FALSE	FALSE
7	27130522	27130876	tcga_1985_HOXA-AS2	FALSE	FALSE	FALSE	TRUE	FALSE
7	27131682	27132010	tcga_2157_HOXA-AS2	FALSE	FALSE	TRUE	FALSE	FALSE
7	27139442	27139914	tcga_143_HOXA-AS3	FALSE	FALSE	TRUE	FALSE	FALSE
7	27143414	27145335	tcga_2039_HOXA-AS3	TRUE	FALSE	FALSE	FALSE	FALSE
7	27144227	27145003	tcga_1344_HOXA-AS3	FALSE	FALSE	TRUE	FALSE	FALSE
7	27144311	27145219	tcga_3870_HOXA-AS3	FALSE	TRUE	FALSE	FALSE	FALSE
7	27145417	27145764	tcga_1596_HOXA-AS3	FALSE	FALSE	TRUE	FALSE	FALSE
7	27152337	27152821	tcga_2303_HOXA-AS3	FALSE	TRUE	FALSE	FALSE	FALSE
7	27156567	27156802	tcga_288_HOXA7	FALSE	FALSE	FALSE	TRUE	FALSE
7	27157736	27158361	tcga_1062_HOXA7	FALSE	TRUE	FALSE	FALSE	FALSE
7	27165009	27165463	tcga_5464_HOXA10-HOXA9	FALSE	TRUE	FALSE	FALSE	FALSE
7	27165009	27165463	tcga_403_HOXA10-HOXA9	FALSE	FALSE	FALSE	TRUE	FALSE
7	27165498	27165712	tcga_5599_HOXA10-HOXA9	FALSE	TRUE	FALSE	FALSE	FALSE
7	27185623	27186010	tcga_7740_HOXA11	FALSE	TRUE	FALSE	FALSE	FALSE
7	27185804	27186010	tcga_880_HOXA11	FALSE	FALSE	TRUE	FALSE	FALSE
7	27220394	27220948	tcga_7397_chr7,27220494,27220495	FALSE	TRUE	FALSE	FALSE	FALSE
7	27241497	27241828	tcga_2325_EVX1	FALSE	TRUE	FALSE	FALSE	FALSE
7	27241842	27242169	tcga_3709_EVX1	FALSE	TRUE	FALSE	FALSE	FALSE
7	29479607	29480141	tcga_1875_CHN2	FALSE	FALSE	TRUE	FALSE	FALSE
7	29883623	29884023	tcga_430_WIPF3	FALSE	FALSE	TRUE	FALSE	FALSE
7	29884419	29884650	tcga_1022_WIPF3	FALSE	FALSE	TRUE	FALSE	FALSE
7	30682398	30682846	tcga_136_CRHR2	TRUE	FALSE	FALSE	FALSE	TRUE
7	30911994	30912287	tcga_9857_AQP1	TRUE	FALSE	FALSE	FALSE	FALSE
7	32070119	32070728	tcga_4548_PDE1C	TRUE	FALSE	FALSE	FALSE	FALSE
7	32070811	32071139	tcga_2611_PDE1C	TRUE	FALSE	FALSE	FALSE	FALSE
7	35186738	35187099	tcga_12754_DPY19L2P1	TRUE	FALSE	FALSE	FALSE	TRUE
7	35254042	35254359	tcga_1199_TBX20	FALSE	FALSE	FALSE	TRUE	FALSE
7	37448459	37449503	tcga_5216_ELMO1	TRUE	FALSE	FALSE	FALSE	TRUE
7	38311220	38311594	tcga_3877_AC006033.22	FALSE	TRUE	FALSE	FALSE	FALSE
7	38631104	38631502	tcga_569_AMPH	FALSE	FALSE	FALSE	TRUE	TRUE
7	38631104	38631502	tcga_141_AMPH	TRUE	FALSE	FALSE	FALSE	TRUE
7	42227848	42228249	tcga_6568_GLI3	TRUE	FALSE	FALSE	FALSE	TRUE
7	42227848	42228249	tcga_530_GLI3	FALSE	FALSE	FALSE	TRUE	TRUE
7	42227848	42228249	tcga_731_GLI3	FALSE	TRUE	FALSE	FALSE	TRUE
7	42493507	42493916	tcga_6647_chr7,42493607,42493608	TRUE	FALSE	FALSE	FALSE	FALSE
7	43113324	43113725	tcga_1165_AC005537.2	TRUE	FALSE	FALSE	FALSE	TRUE
7	44104580	44104936	tcga_3670_AEBP1	TRUE	FALSE	FALSE	FALSE	FALSE
7	44309596	44309891	tcga_13746_CAMK2B	TRUE	FALSE	FALSE	FALSE	FALSE
7	45157552	45158111	tcga_12519_RAMP3	TRUE	FALSE	FALSE	FALSE	FALSE
7	45573977	45574327	tcga_3326_ADCY1	TRUE	FALSE	FALSE	FALSE	FALSE
7	45921590	45922026	tcga_6417_IGFBP3	TRUE	FALSE	FALSE	FALSE	FALSE
7	47743905	47744351	tcga_258_HUS1	FALSE	FALSE	TRUE	FALSE	FALSE
7	49773140	49773616	tcga_5375_VWC2	TRUE	FALSE	FALSE	FALSE	FALSE
7	49773335	49773616	tcga_902_VWC2	FALSE	FALSE	FALSE	TRUE	TRUE
7	49774739	49775286	tcga_1998_VWC2	TRUE	FALSE	FALSE	FALSE	FALSE
7	49775421	49776147	tcga_4708_VWC2	TRUE	FALSE	FALSE	FALSE	FALSE
7	50304546	50304836	tcga_13935_IKZF1	TRUE	FALSE	FALSE	FALSE	TRUE
7	54541983	54542430	tcga_536_VSTM2A	FALSE	TRUE	FALSE	FALSE	FALSE
7	54541983	54542728	tcga_897_VSTM2A	TRUE	FALSE	FALSE	FALSE	FALSE
7	54544532	54544883	tcga_862_VSTM2A	FALSE	TRUE	FALSE	FALSE	FALSE
7	56229697	56229987	tcga_2615_CCNJP1	FALSE	FALSE	FALSE	TRUE	FALSE
7	64888972	64889429	tcga_3902_RP11-797H7.5	FALSE	TRUE	FALSE	FALSE	FALSE
7	69599715	69600146	tcga_405_AUTS2	TRUE	FALSE	FALSE	FALSE	TRUE
7	71132372	71133036	tcga_2371_WBSCR17	FALSE	FALSE	FALSE	TRUE	FALSE
7	79452622	79453076	tcga_3209_MAGI2	TRUE	FALSE	FALSE	FALSE	FALSE
7	79453992	79454294	tcga_4000_MAGI2	FALSE	TRUE	FALSE	FALSE	FALSE
7	79453992	79454420	tcga_781_MAGI2	TRUE	FALSE	FALSE	FALSE	FALSE
7	85185672	85186328	tcga_7098_SEMA3D	TRUE	FALSE	FALSE	FALSE	FALSE
7	85186898	85187239	tcga_5274_SEMA3D	TRUE	FALSE	FALSE	FALSE	FALSE
7	88759141	88759433	tcga_5359_ZNF804B	TRUE	FALSE	FALSE	FALSE	FALSE
7	90118824	90119081	tcga_1313_DPY19L2P4	TRUE	FALSE	FALSE	FALSE	FALSE
7	90119219	90119473	tcga_12168_DPY19L2P4	TRUE	FALSE	FALSE	FALSE	FALSE
7	90596870	90597396	tcga_846_AC002456.2	TRUE	FALSE	FALSE	FALSE	TRUE
7	93574935	93575141	tcga_6745_CALCR	TRUE	FALSE	FALSE	FALSE	FALSE
7	93890443	93891234	tcga_1293_AC002076.10	TRUE	FALSE	FALSE	FALSE	FALSE
7	97013098	97013497	tcga_4381_DLX6-AS1	FALSE	TRUE	FALSE	FALSE	FALSE
7	97017609	97017906	tcga_5502_chr7,97017709,97017710	TRUE	FALSE	FALSE	FALSE	FALSE
7	97017609	97017906	tcga_663_chr7,97017709,97017710	FALSE	TRUE	FALSE	FALSE	FALSE
7	97018470	97018994	tcga_497_chr7,97018570,97018571	FALSE	TRUE	FALSE	FALSE	FALSE
7	97020544	97021196	tcga_2242_DLX5	FALSE	TRUE	FALSE	FALSE	FALSE
7	97022571	97023011	tcga_4422_DLX5	FALSE	TRUE	FALSE	FALSE	FALSE
7	97022711	97023011	tcga_12659_DLX5	TRUE	FALSE	FALSE	FALSE	TRUE
7	97025370	97025833	tcga_1554_DLX5	FALSE	TRUE	FALSE	FALSE	FALSE
7	97026032	97026355	tcga_642_DLX5	FALSE	TRUE	FALSE	FALSE	FALSE
7	97731829	97732197	tcga_1180_TAC1	FALSE	TRUE	FALSE	FALSE	FALSE
7	98869460	98870049	tcga_3059_TMEM130	TRUE	FALSE	FALSE	FALSE	FALSE
7	98870315	98870645	tcga_13318_TMEM130	TRUE	FALSE	FALSE	FALSE	TRUE
7	100477581	100477880	tcga_7593_TSC22D4	FALSE	TRUE	FALSE	FALSE	FALSE
7	100656069	100656392	tcga_1967_ACTL6B	FALSE	FALSE	FALSE	TRUE	FALSE
7	100720431	100720799	tcga_7117_EPO	TRUE	FALSE	FALSE	FALSE	TRUE
7	101362654	101362883	tcga_4162_COL26A1	FALSE	TRUE	FALSE	FALSE	FALSE
7	101362654	101362909	tcga_3893_COL26A1	TRUE	FALSE	FALSE	FALSE	FALSE
7	102912746	102913086	tcga_1722_FBXL13	FALSE	FALSE	TRUE	FALSE	FALSE
7	103280415	103280634	tcga_7063_DPY19L2P2	TRUE	FALSE	FALSE	FALSE	TRUE
7	103989466	103989747	tcga_7077_RELN	TRUE	FALSE	FALSE	FALSE	TRUE
7	108455175	108455698	tcga_2038_NRCAM	TRUE	FALSE	FALSE	FALSE	TRUE
7	113086383	113086915	tcga_743_GPR85	TRUE	FALSE	FALSE	FALSE	TRUE
7	117323338	117323549	tcga_12257_WNT2	TRUE	FALSE	FALSE	FALSE	FALSE
7	122300062	122300628	tcga_309_chr7,122300162,122300163	FALSE	TRUE	FALSE	FALSE	FALSE
7	122300062	122300694	tcga_973_chr7,122300162,122300163	TRUE	FALSE	FALSE	FALSE	FALSE
7	122310128	122310553	tcga_3108_FEZF1	TRUE	FALSE	FALSE	FALSE	FALSE
7	122316348	122316937	tcga_12337_chr7,122316448,122316449	TRUE	FALSE	FALSE	FALSE	FALSE
7	122316489	122316937	tcga_3077_chr7,122316589,122316590	FALSE	TRUE	FALSE	FALSE	FALSE
7	128030840	128031241	tcga_12885_LRRC4	TRUE	FALSE	FALSE	FALSE	FALSE
7	128031999	128032283	tcga_6542_LRRC4	TRUE	FALSE	FALSE	FALSE	FALSE
7	128032305	128032706	tcga_59_LRRC4	TRUE	FALSE	FALSE	FALSE	FALSE
7	128104058	128104666	tcga_5870_chr7,128104158,128104159	TRUE	FALSE	FALSE	FALSE	FALSE
7	130141489	130141942	tcga_868_RP11-775D22.2	FALSE	FALSE	TRUE	FALSE	FALSE
7	134126955	134127185	tcga_2899_LRGUK	TRUE	FALSE	FALSE	FALSE	FALSE
7	134458971	134459467	tcga_2870_AKR1B1	TRUE	FALSE	FALSE	FALSE	FALSE
7	136868931	136869222	tcga_8592_AC009264.1	TRUE	FALSE	FALSE	FALSE	FALSE
7	136869021	136869238	tcga_6556_AC009264.1	FALSE	TRUE	FALSE	FALSE	FALSE
7	137846766	137847311	tcga_5136_DGKI	TRUE	FALSE	FALSE	FALSE	TRUE
7	138798201	138798629	tcga_903_ATP6V0A4	FALSE	FALSE	TRUE	FALSE	FALSE
7	142796655	142797402	tcga_851_TRBC2	TRUE	FALSE	FALSE	FALSE	FALSE
7	146115679	146116075	tcga_7530_CNTNAP2	TRUE	FALSE	FALSE	FALSE	FALSE
7	146116221	146116448	tcga_9423_CNTNAP2	TRUE	FALSE	FALSE	FALSE	TRUE
7	146116225	146116446	tcga_4308_CNTNAP2	FALSE	TRUE	FALSE	FALSE	TRUE
7	146116723	146117161	tcga_2589_CNTNAP2	TRUE	FALSE	FALSE	FALSE	FALSE
7	149692478	149692939	tcga_694_chr7,149692578,149692579	FALSE	FALSE	FALSE	TRUE	FALSE
7	149692478	149692824	tcga_92_chr7,149692578,149692579	FALSE	FALSE	TRUE	FALSE	FALSE
7	149692623	149692951	tcga_7288_chr7,149692723,149692724	FALSE	TRUE	FALSE	FALSE	FALSE
7	150955676	150956208	tcga_885_KCNH2	FALSE	FALSE	TRUE	FALSE	FALSE
7	151088857	151089096	tcga_960_AGAP3	FALSE	TRUE	FALSE	FALSE	FALSE
7	151125715	151126001	tcga_1158_AGAP3	FALSE	FALSE	TRUE	FALSE	FALSE
7	151410071	151410415	tcga_124_WDR86	TRUE	FALSE	FALSE	FALSE	TRUE
7	153887231	153887625	tcga_860_DPP6	FALSE	FALSE	FALSE	TRUE	FALSE
7	153887231	153887889	tcga_1915_DPP6	FALSE	TRUE	FALSE	FALSE	FALSE
7	153887397	153887889	tcga_12815_DPP6	TRUE	FALSE	FALSE	FALSE	FALSE
7	153887397	153887625	tcga_290_DPP6	FALSE	FALSE	TRUE	FALSE	FALSE
7	154052551	154052772	tcga_7567_DPP6	FALSE	TRUE	FALSE	FALSE	FALSE
7	154052551	154052772	tcga_1576_DPP6	FALSE	FALSE	FALSE	TRUE	FALSE
7	155372500	155373129	tcga_4796_chr7,155372600,155372601	TRUE	FALSE	FALSE	FALSE	FALSE
7	155373410	155373960	tcga_10573_chr7,155373510,155373511	TRUE	FALSE	FALSE	FALSE	FALSE
7	155382196	155382746	tcga_2556_AC008060.7	TRUE	FALSE	FALSE	FALSE	FALSE
7	155462327	155462716	tcga_1545_EN2	FALSE	TRUE	FALSE	FALSE	FALSE
7	155462327	155462716	tcga_1578_EN2	TRUE	FALSE	FALSE	FALSE	FALSE
7	155466729	155467251	tcga_6854_chr7,155466829,155466830	FALSE	TRUE	FALSE	FALSE	TRUE
7	156466400	156466626	tcga_111_chr7,156466500,156466501	FALSE	FALSE	TRUE	FALSE	FALSE
7	157020012	157020749	tcga_11287_chr7,157020112,157020113	TRUE	FALSE	FALSE	FALSE	FALSE
7	158569937	158570375	tcga_3044_PTPRN2	TRUE	FALSE	FALSE	FALSE	FALSE
7	159143716	159144148	tcga_1905_VIPR2	TRUE	FALSE	FALSE	FALSE	FALSE
7	159145177	159145469	tcga_154_VIPR2	FALSE	FALSE	FALSE	TRUE	TRUE
7	159145177	159145469	tcga_466_VIPR2	TRUE	FALSE	FALSE	FALSE	TRUE
8	6563105	6563438	tcga_1456_ANGPT2	FALSE	FALSE	TRUE	FALSE	FALSE
8	8324838	8325332	tcga_1169_SGK223	FALSE	TRUE	FALSE	FALSE	FALSE
8	8324838	8325332	tcga_150_SGK223	FALSE	FALSE	TRUE	FALSE	FALSE
8	10596490	10596745	tcga_3040_chr8,10596590,10596591	FALSE	FALSE	TRUE	FALSE	FALSE
8	11347546	11347839	tcga_4680_AF131216.5	TRUE	FALSE	FALSE	FALSE	TRUE
8	13566471	13566861	tcga_3446_C8orf48	TRUE	FALSE	FALSE	FALSE	FALSE
8	17026588	17027168	tcga_3744_MICU3	TRUE	FALSE	FALSE	FALSE	TRUE
8	17413458	17413711	tcga_718_MTMR7	TRUE	FALSE	FALSE	FALSE	FALSE
8	21787720	21788113	tcga_6338_GFRA2	TRUE	FALSE	FALSE	FALSE	TRUE
8	21788195	21788512	tcga_6645_GFRA2	TRUE	FALSE	FALSE	FALSE	FALSE
8	22231787	22232203	tcga_750_PHYHIP	FALSE	TRUE	FALSE	FALSE	FALSE
8	22704623	22705057	tcga_2001_RP11-459E5.1	FALSE	TRUE	FALSE	FALSE	TRUE
8	23706312	23706781	tcga_1242_NKX2-6	FALSE	TRUE	FALSE	FALSE	FALSE
8	23706357	23706781	tcga_1887_NKX2-6	FALSE	FALSE	FALSE	TRUE	FALSE
8	23709935	23710246	tcga_2138_RP11-175E9.1	FALSE	TRUE	FALSE	FALSE	FALSE
8	23709935	23710335	tcga_8567_RP11-175E9.1	TRUE	FALSE	FALSE	FALSE	FALSE
8	23714366	23714795	tcga_6734_RP11-175E9.1	TRUE	FALSE	FALSE	FALSE	FALSE
8	24914696	24915101	tcga_2289_GS1-72M22.1	FALSE	FALSE	FALSE	TRUE	FALSE
8	24956421	24956724	tcga_110_CTD-2168K21.2	FALSE	FALSE	FALSE	TRUE	FALSE
8	26051683	26051970	tcga_7974_chr8,26051783,26051784	TRUE	FALSE	FALSE	FALSE	FALSE
8	31639350	31639667	tcga_8547_NRG1	TRUE	FALSE	FALSE	FALSE	TRUE
8	32548995	32549511	tcga_3074_NRG1	TRUE	FALSE	FALSE	FALSE	FALSE
8	35235069	35235459	tcga_6636_UNC5D	FALSE	TRUE	FALSE	FALSE	TRUE
8	35235069	35235459	tcga_3805_UNC5D	TRUE	FALSE	FALSE	FALSE	TRUE
8	38317991	38318267	tcga_236_WHSC1L1	FALSE	FALSE	TRUE	FALSE	FALSE
8	39107395	39107834	tcga_2641_ADAM32	FALSE	FALSE	TRUE	FALSE	FALSE
8	39314478	39314702	tcga_905_ADAM5	FALSE	FALSE	TRUE	FALSE	FALSE
8	39314478	39314702	tcga_1489_ADAM5	FALSE	TRUE	FALSE	FALSE	FALSE
8	41309371	41309691	tcga_1750_SFRP1	FALSE	FALSE	FALSE	TRUE	TRUE
8	41309371	41309860	tcga_13364_SFRP1	TRUE	FALSE	FALSE	FALSE	FALSE
8	41725880	41726106	tcga_786_ANK1	FALSE	FALSE	TRUE	FALSE	FALSE
8	41896442	41896764	tcga_1259_ANK1	TRUE	FALSE	FALSE	FALSE	TRUE
8	48556028	48556482	tcga_2463_RP11-567J20.2	FALSE	FALSE	FALSE	TRUE	TRUE
8	48735044	48735375	tcga_6076_EFCAB1	TRUE	FALSE	FALSE	FALSE	FALSE
8	51809480	51809726	tcga_2435_PXDNL	FALSE	FALSE	TRUE	FALSE	FALSE
8	52939370	52939987	tcga_2645_NPBWR1	TRUE	FALSE	FALSE	FALSE	FALSE
8	53251421	53251983	tcga_4918_OPRK1	TRUE	FALSE	FALSE	FALSE	FALSE
8	53877689	53878059	tcga_5501_RGS20	TRUE	FALSE	FALSE	FALSE	FALSE
8	54457623	54458120	tcga_2793_SOX17	FALSE	TRUE	FALSE	FALSE	FALSE
8	54457623	54458120	tcga_6173_SOX17	TRUE	FALSE	FALSE	FALSE	FALSE
8	54457769	54458120	tcga_809_SOX17	FALSE	FALSE	FALSE	TRUE	TRUE
8	54466374	54466789	tcga_2977_RP11-53M11.5	FALSE	TRUE	FALSE	FALSE	FALSE
8	54466374	54466789	tcga_2208_RP11-53M11.5	TRUE	FALSE	FALSE	FALSE	FALSE
8	54467250	54467726	tcga_2728_RP11-53M11.5	FALSE	TRUE	FALSE	FALSE	FALSE
8	54467250	54467726	tcga_4470_RP11-53M11.5	TRUE	FALSE	FALSE	FALSE	FALSE
8	56445471	56446132	tcga_1238_PENK	FALSE	FALSE	TRUE	FALSE	FALSE
8	57994381	57994784	tcga_8562_FAM110B	TRUE	FALSE	FALSE	FALSE	FALSE
8	64368740	64369116	tcga_11945_RP11-32K4.1	TRUE	FALSE	FALSE	FALSE	FALSE
8	64371781	64372063	tcga_11179_MIR124-2HG	TRUE	FALSE	FALSE	FALSE	FALSE
8	64371781	64372058	tcga_2595_MIR124-2HG	FALSE	TRUE	FALSE	FALSE	FALSE
8	64378856	64379274	tcga_818_MIR124-2	FALSE	TRUE	FALSE	FALSE	FALSE
8	64798617	64799188	tcga_5844_CYP7B1	TRUE	FALSE	FALSE	FALSE	FALSE
8	66432218	66432531	tcga_3938_ADHFE1	FALSE	TRUE	FALSE	FALSE	TRUE
8	66432218	66432586	tcga_7_ADHFE1	TRUE	FALSE	FALSE	FALSE	TRUE
8	66961008	66961377	tcga_4589_TCF24	TRUE	FALSE	FALSE	FALSE	FALSE
8	66961843	66962232	tcga_2238_TCF24	TRUE	FALSE	FALSE	FALSE	FALSE
8	67951677	67952415	tcga_3308_PREX2	TRUE	FALSE	FALSE	FALSE	FALSE
8	67952434	67952774	tcga_692_PREX2	TRUE	FALSE	FALSE	FALSE	FALSE
8	68330950	68331352	tcga_802_C8orf34	FALSE	FALSE	FALSE	TRUE	FALSE
8	68330950	68331376	tcga_1705_C8orf34	TRUE	FALSE	FALSE	FALSE	FALSE
8	68331817	68332419	tcga_6975_C8orf34	TRUE	FALSE	FALSE	FALSE	FALSE
8	70034556	70035084	tcga_13328_chr8,70034656,70034657	TRUE	FALSE	FALSE	FALSE	FALSE
8	70034611	70035084	tcga_1002_chr8,70034711,70034712	FALSE	TRUE	FALSE	FALSE	FALSE
8	70070532	70070945	tcga_4316_PRDM14	TRUE	FALSE	FALSE	FALSE	FALSE
8	70071232	70071626	tcga_845_PRDM14	TRUE	FALSE	FALSE	FALSE	FALSE
8	70071864	70072425	tcga_3178_PRDM14	TRUE	FALSE	FALSE	FALSE	FALSE
8	71557095	71557419	tcga_778_RP11-1102P16.1	FALSE	TRUE	FALSE	FALSE	FALSE
8	71557095	71557426	tcga_798_RP11-1102P16.1	TRUE	FALSE	FALSE	FALSE	FALSE
8	71558365	71559019	tcga_10864_RP11-1102P16.1	TRUE	FALSE	FALSE	FALSE	FALSE
8	71842618	71843028	tcga_4411_MSC	TRUE	FALSE	FALSE	FALSE	TRUE
8	71843449	71844207	tcga_302_MSC	TRUE	FALSE	FALSE	FALSE	TRUE
8	71844321	71844798	tcga_11415_MSC	TRUE	FALSE	FALSE	FALSE	FALSE
8	72005015	72005298	tcga_3652_RP11-383H13.1	TRUE	FALSE	FALSE	FALSE	FALSE
8	74984310	74985163	tcga_7407_CRISPLD1	TRUE	FALSE	FALSE	FALSE	FALSE
8	76672887	76673314	tcga_2787_ZFHX4-AS1	FALSE	TRUE	FALSE	FALSE	FALSE
8	78515978	78516591	tcga_7185_PKIA	TRUE	FALSE	FALSE	FALSE	TRUE
8	84182407	84182789	tcga_635_RALYL	TRUE	FALSE	FALSE	FALSE	FALSE
8	84182940	84183563	tcga_11477_RALYL	TRUE	FALSE	FALSE	FALSE	TRUE
8	84184500	84185112	tcga_5054_RALYL	TRUE	FALSE	FALSE	FALSE	FALSE
8	84184714	84185061	tcga_6136_RALYL	FALSE	TRUE	FALSE	FALSE	FALSE
8	85437949	85438464	tcga_3600_CA3	FALSE	FALSE	TRUE	FALSE	FALSE
8	85438560	85439067	tcga_1281_CA3	FALSE	FALSE	TRUE	FALSE	FALSE
8	88327740	88328352	tcga_11509_MMP16	TRUE	FALSE	FALSE	FALSE	FALSE
8	92101822	92102310	tcga_3047_RUNX1T1	FALSE	TRUE	FALSE	FALSE	TRUE
8	92101822	92102310	tcga_648_RUNX1T1	TRUE	FALSE	FALSE	FALSE	TRUE
8	96145428	96145888	tcga_3453_GDF6	TRUE	FALSE	FALSE	FALSE	TRUE
8	96157439	96157970	tcga_11979_GDF6	TRUE	FALSE	FALSE	FALSE	TRUE
8	96159499	96159885	tcga_1873_GDF6	FALSE	FALSE	FALSE	TRUE	FALSE
8	96160497	96160907	tcga_9016_GDF6	TRUE	FALSE	FALSE	FALSE	TRUE
8	96161007	96161595	tcga_1771_GDF6	TRUE	FALSE	FALSE	FALSE	FALSE
8	96493265	96493741	tcga_196_SDC2	TRUE	FALSE	FALSE	FALSE	FALSE
8	96495233	96495539	tcga_442_SDC2	TRUE	FALSE	FALSE	FALSE	TRUE
8	98949546	98949991	tcga_530_OSR2	FALSE	TRUE	FALSE	FALSE	FALSE
8	100106049	100106421	tcga_777_RGS22	FALSE	TRUE	FALSE	FALSE	FALSE
8	101438532	101438864	tcga_284_KB-1930G5.4	FALSE	FALSE	TRUE	FALSE	FALSE
8	103141264	103141516	tcga_4907_BAALC	FALSE	TRUE	FALSE	FALSE	FALSE
8	103141299	103141516	tcga_2996_BAALC	FALSE	FALSE	TRUE	FALSE	FALSE
8	103500530	103501059	tcga_281_RIMS2	TRUE	FALSE	FALSE	FALSE	TRUE
8	104466730	104467191	tcga_1289_DPYS	FALSE	FALSE	FALSE	TRUE	FALSE
8	104466730	104467256	tcga_11116_DPYS	TRUE	FALSE	FALSE	FALSE	FALSE
8	104466730	104467191	tcga_1615_DPYS	FALSE	TRUE	FALSE	FALSE	FALSE
8	106657450	106657729	tcga_2896_OXR1	FALSE	FALSE	TRUE	FALSE	TRUE
8	108082936	108083445	tcga_2961_RSPO2	TRUE	FALSE	FALSE	FALSE	FALSE
8	108083454	108084024	tcga_3849_RSPO2	TRUE	FALSE	FALSE	FALSE	FALSE
8	115648179	115648571	tcga_3612_TRPS1	TRUE	FALSE	FALSE	FALSE	TRUE
8	119672381	119673178	tcga_919_ENPP2	FALSE	TRUE	FALSE	FALSE	FALSE
8	120125198	120125741	tcga_12376_COL14A1	TRUE	FALSE	FALSE	FALSE	FALSE
8	129983644	129983978	tcga_1453_FAM49B	FALSE	FALSE	TRUE	FALSE	FALSE
8	131040356	131040797	tcga_10426_ADCY8	TRUE	FALSE	FALSE	FALSE	FALSE
8	131040433	131040797	tcga_7194_ADCY8	FALSE	TRUE	FALSE	FALSE	FALSE
8	131040497	131040742	tcga_1821_ADCY8	FALSE	FALSE	FALSE	TRUE	FALSE
8	139703197	139703504	tcga_796_KCNK9	FALSE	FALSE	FALSE	TRUE	FALSE
8	140100548	140101082	tcga_11767_TRAPPC9	TRUE	FALSE	FALSE	FALSE	FALSE
8	141146905	141147142	tcga_1118_DENND3	FALSE	FALSE	TRUE	FALSE	FALSE
8	141179336	141179731	tcga_4717_DENND3	FALSE	TRUE	FALSE	FALSE	FALSE
8	141299383	141299654	tcga_557_SLC45A4	FALSE	FALSE	TRUE	FALSE	FALSE
8	142451152	142451662	tcga_2493_BAI1	TRUE	FALSE	FALSE	FALSE	TRUE
8	143160512	143160952	tcga_3476_LY6H	TRUE	FALSE	FALSE	FALSE	FALSE
8	144051245	144051782	tcga_654_CTD-3065J16.6	TRUE	FALSE	FALSE	FALSE	FALSE
9	841336	841737	tcga_3958_DMRT1	TRUE	FALSE	FALSE	FALSE	TRUE
9	975725	976098	tcga_4992_DMRT3	FALSE	TRUE	FALSE	FALSE	FALSE
9	98943526	98943860	tcga_3954_COL15A1	TRUE	FALSE	FALSE	FALSE	FALSE
9	119369517	119370001	tcga_125_BRINP1	TRUE	FALSE	FALSE	FALSE	FALSE
9	121699619	121700004	tcga_11367_DAB2IP	TRUE	FALSE	FALSE	FALSE	FALSE
9	136050645	136050886	tcga_8451_NACC2	TRUE	FALSE	FALSE	FALSE	FALSE
10	361681	362008	tcga_256_DIP2C	FALSE	FALSE	TRUE	FALSE	FALSE
10	649804	650038	tcga_3382_DIP2C	FALSE	TRUE	FALSE	FALSE	FALSE
10	1737373	1737910	tcga_2286_ADARB2	TRUE	FALSE	FALSE	FALSE	TRUE
10	6255738	6256049	tcga_932_chr10,6255838,6255839	FALSE	FALSE	TRUE	FALSE	FALSE
10	7411267	7411733	tcga_2365_RP5-1031D4.3	TRUE	FALSE	FALSE	FALSE	TRUE
10	7475703	7475972	tcga_3073_chr10,7475803,7475804	FALSE	FALSE	TRUE	FALSE	FALSE
10	7666177	7666428	tcga_4398_ITIH5	TRUE	FALSE	FALSE	FALSE	FALSE
10	7666607	7667072	tcga_7582_ITIH5	TRUE	FALSE	FALSE	FALSE	TRUE
10	8036251	8036495	tcga_5193_chr10,8036351,8036352	FALSE	TRUE	FALSE	FALSE	FALSE
10	8051176	8051554	tcga_5470_GATA3-AS1	TRUE	FALSE	FALSE	FALSE	FALSE
10	8054755	8055492	tcga_13210_GATA3	TRUE	FALSE	FALSE	FALSE	TRUE
10	11017514	11017871	tcga_1369_CELF2	FALSE	FALSE	FALSE	TRUE	TRUE
10	11275724	11276010	tcga_89_CELF2	FALSE	FALSE	TRUE	FALSE	FALSE
10	15719093	15720324	tcga_5085_ITGA8	TRUE	FALSE	FALSE	FALSE	TRUE
10	15719755	15720193	tcga_1868_ITGA8	FALSE	TRUE	FALSE	FALSE	TRUE
10	18140614	18140932	tcga_813_CACNB2	FALSE	FALSE	FALSE	TRUE	FALSE
10	22252966	22253317	tcga_11651_RP11-573G6.4	TRUE	FALSE	FALSE	FALSE	TRUE
10	22345113	22345390	tcga_7340_SPAG6	FALSE	TRUE	FALSE	FALSE	FALSE
10	22345403	22345905	tcga_1306_SPAG6	FALSE	TRUE	FALSE	FALSE	FALSE
10	22345403	22345774	tcga_2001_SPAG6	TRUE	FALSE	FALSE	FALSE	FALSE
10	22927812	22928189	tcga_1615_ARMC3	TRUE	FALSE	FALSE	FALSE	FALSE
10	23174065	23174549	tcga_3700_chr10,23174165,23174166	FALSE	TRUE	FALSE	FALSE	FALSE
10	23190964	23191190	tcga_6804_PTF1A	TRUE	FALSE	FALSE	FALSE	FALSE
10	23693321	23693951	tcga_7084_KIAA1217	TRUE	FALSE	FALSE	FALSE	FALSE
10	23694467	23694858	tcga_2983_KIAA1217	TRUE	FALSE	FALSE	FALSE	FALSE
10	25175389	25175685	tcga_9818_GPR158	TRUE	FALSE	FALSE	FALSE	FALSE
10	25176234	25176602	tcga_9914_GPR158	TRUE	FALSE	FALSE	FALSE	TRUE
10	25934071	25934482	tcga_3387_MYO3A	TRUE	FALSE	FALSE	FALSE	FALSE
10	26215940	26216675	tcga_9060_GAD2	TRUE	FALSE	FALSE	FALSE	FALSE
10	26566878	26567300	tcga_1528_APBB1IP	FALSE	FALSE	TRUE	FALSE	FALSE
10	27741599	27742011	tcga_5656_MKX	FALSE	TRUE	FALSE	FALSE	FALSE
10	27745763	27746028	tcga_8345_MKX	TRUE	FALSE	FALSE	FALSE	TRUE
10	27746602	27747066	tcga_4666_MKX	FALSE	TRUE	FALSE	FALSE	FALSE
10	27746793	27747066	tcga_8422_MKX	TRUE	FALSE	FALSE	FALSE	FALSE
10	28939775	28940088	tcga_2252_chr10,28939875,28939876	FALSE	FALSE	TRUE	FALSE	FALSE
10	29522501	29522831	tcga_2295_SVIL	FALSE	FALSE	TRUE	FALSE	FALSE
10	45428130	45428358	tcga_87_ALOX5	FALSE	FALSE	TRUE	FALSE	FALSE
10	49396353	49396624	tcga_4521_DRGX	FALSE	TRUE	FALSE	FALSE	FALSE
10	49608817	49609268	tcga_9642_CHAT	TRUE	FALSE	FALSE	FALSE	FALSE
10	55629816	55630247	tcga_994_chr10,55629916,55629917	FALSE	TRUE	FALSE	FALSE	FALSE
10	55629816	55630388	tcga_400_chr10,55629916,55629917	TRUE	FALSE	FALSE	FALSE	FALSE
10	55630844	55631396	tcga_1688_chr10,55630944,55630945	TRUE	FALSE	FALSE	FALSE	FALSE
10	70283682	70284149	tcga_1904_NPFFR1	FALSE	TRUE	FALSE	FALSE	FALSE
10	75406314	75406661	tcga_2562_ZNF503-AS2	FALSE	FALSE	TRUE	FALSE	FALSE
10	76111760	76111987	tcga_2503_C10orf11	FALSE	FALSE	TRUE	FALSE	FALSE
10	80356347	80356916	tcga_13529_DYDC1	TRUE	FALSE	FALSE	FALSE	FALSE
10	89535188	89535765	tcga_2681_SLC16A12	TRUE	FALSE	FALSE	FALSE	TRUE
10	91632787	91633582	tcga_12387_PPP1R3C	TRUE	FALSE	FALSE	FALSE	FALSE
10	93065719	93066192	tcga_7102_CYP26C1	TRUE	FALSE	FALSE	FALSE	FALSE
10	93074700	93075107	tcga_6082_CYP26A1	TRUE	FALSE	FALSE	FALSE	FALSE
10	97771788	97772223	tcga_3960_SFRP5	TRUE	FALSE	FALSE	FALSE	FALSE
10	99233696	99233933	tcga_6328_HPSE2	FALSE	TRUE	FALSE	FALSE	FALSE
10	99233696	99234282	tcga_10455_HPSE2	TRUE	FALSE	FALSE	FALSE	FALSE
10	100519833	100520102	tcga_7406_RP11-411B6.6	FALSE	TRUE	FALSE	FALSE	FALSE
10	100659352	100659961	tcga_9305_chr10,100659452,100659453	TRUE	FALSE	FALSE	FALSE	FALSE
10	100659707	100659961	tcga_7631_chr10,100659807,100659808	FALSE	TRUE	FALSE	FALSE	FALSE
10	100741489	100741719	tcga_1579_PAX2	FALSE	TRUE	FALSE	FALSE	FALSE
10	100744182	100744641	tcga_7455_PAX2	TRUE	FALSE	FALSE	FALSE	TRUE
10	101131117	101131424	tcga_4706_TLX1	FALSE	TRUE	FALSE	FALSE	TRUE
10	101134068	101134983	tcga_9971_TLX1	TRUE	FALSE	FALSE	FALSE	FALSE
10	101134068	101134686	tcga_2426_TLX1	FALSE	TRUE	FALSE	FALSE	FALSE
10	101136519	101136984	tcga_3389_TLX1	FALSE	TRUE	FALSE	FALSE	FALSE
10	101136519	101136984	tcga_5285_TLX1	TRUE	FALSE	FALSE	FALSE	FALSE
10	101140092	101140474	tcga_3129_chr10,101140192,101140193	FALSE	TRUE	FALSE	FALSE	FALSE
10	101228136	101228733	tcga_6801_LBX1	TRUE	FALSE	FALSE	FALSE	FALSE
10	101238008	101238425	tcga_11356_LBX1-AS1	TRUE	FALSE	FALSE	FALSE	FALSE
10	101238008	101238425	tcga_2567_LBX1-AS1	FALSE	TRUE	FALSE	FALSE	FALSE
10	101284134	101284656	tcga_2654_chr10,101284234,101284235	TRUE	FALSE	FALSE	FALSE	FALSE
10	101284134	101284538	tcga_662_chr10,101284234,101284235	FALSE	TRUE	FALSE	FALSE	FALSE
10	101485863	101486251	tcga_1656_BTRC	FALSE	FALSE	TRUE	FALSE	FALSE
10	102410656	102411062	tcga_4963_PSD	TRUE	FALSE	FALSE	FALSE	FALSE
10	102775935	102776396	tcga_1334_WBP1L	FALSE	TRUE	FALSE	FALSE	FALSE
10	103276754	103277207	tcga_3564_INA	TRUE	FALSE	FALSE	FALSE	TRUE
10	104640019	104641223	tcga_5700_SORCS3	TRUE	FALSE	FALSE	FALSE	TRUE
10	104640809	104641223	tcga_7172_SORCS3	FALSE	TRUE	FALSE	FALSE	TRUE
10	107164508	107164903	tcga_384_SORCS1	FALSE	FALSE	FALSE	TRUE	FALSE
10	107164508	107164903	tcga_257_SORCS1	FALSE	TRUE	FALSE	FALSE	FALSE
10	107164508	107164903	tcga_60_SORCS1	TRUE	FALSE	FALSE	FALSE	FALSE
10	116271358	116271845	tcga_220_GFRA1	TRUE	FALSE	FALSE	FALSE	FALSE
10	116272252	116272670	tcga_172_GFRA1	TRUE	FALSE	FALSE	FALSE	FALSE
10	116273260	116273959	tcga_1533_GFRA1	TRUE	FALSE	FALSE	FALSE	TRUE
10	116273969	116274620	tcga_9085_GFRA1	TRUE	FALSE	FALSE	FALSE	FALSE
10	117132059	117132296	tcga_650_VAX1	FALSE	FALSE	TRUE	FALSE	TRUE
10	117133527	117133814	tcga_446_VAX1	TRUE	FALSE	FALSE	FALSE	FALSE
10	117133527	117133814	tcga_26_VAX1	FALSE	TRUE	FALSE	FALSE	FALSE
10	117138225	117138447	tcga_6642_VAX1	FALSE	TRUE	FALSE	FALSE	FALSE
10	117138225	117138672	tcga_7345_VAX1	TRUE	FALSE	FALSE	FALSE	TRUE
10	117140713	117141054	tcga_1164_chr10,117140813,117140814	FALSE	TRUE	FALSE	FALSE	FALSE
10	117241316	117241840	tcga_1130_RP11-501J20.5	TRUE	FALSE	FALSE	FALSE	TRUE
10	122163089	122164036	tcga_612_TACC2	FALSE	TRUE	FALSE	FALSE	FALSE
10	123136077	123136471	tcga_3865_HMX3	TRUE	FALSE	FALSE	FALSE	FALSE
10	123142733	123143131	tcga_9395_chr10,123142833,123142834	TRUE	FALSE	FALSE	FALSE	FALSE
10	123147841	123148293	tcga_8940_HMX2	TRUE	FALSE	FALSE	FALSE	FALSE
10	123150095	123150625	tcga_9645_HMX2	TRUE	FALSE	FALSE	FALSE	FALSE
10	123665967	123666275	tcga_3997_GPR26	TRUE	FALSE	FALSE	FALSE	FALSE
10	123891341	123891670	tcga_5354_CPXM2	TRUE	FALSE	FALSE	FALSE	FALSE
10	123891754	123892134	tcga_8717_CPXM2	TRUE	FALSE	FALSE	FALSE	FALSE
10	123972988	123973372	tcga_448_chr10,123973088,123973089	TRUE	FALSE	FALSE	FALSE	FALSE
10	124307703	124307998	tcga_1519_chr10,124307803,124307804	FALSE	FALSE	TRUE	FALSE	FALSE
10	125023405	125023762	tcga_294_CTBP2	FALSE	FALSE	TRUE	FALSE	FALSE
10	125024719	125025110	tcga_1545_CTBP2	FALSE	FALSE	TRUE	FALSE	FALSE
10	126388638	126388908	tcga_7309_ADAM12	TRUE	FALSE	FALSE	FALSE	FALSE
10	127736822	127737215	tcga_1656_FOXI2	FALSE	TRUE	FALSE	FALSE	FALSE
10	127736822	127737730	tcga_455_FOXI2	FALSE	FALSE	FALSE	TRUE	FALSE
10	127736822	127737730	tcga_2241_FOXI2	TRUE	FALSE	FALSE	FALSE	FALSE
10	128540770	128541153	tcga_11491_chr10,128540870,128540871	TRUE	FALSE	FALSE	FALSE	FALSE
10	129852314	129852578	tcga_894_EBF3	FALSE	FALSE	TRUE	FALSE	FALSE
10	129959308	129959638	tcga_9898_EBF3	TRUE	FALSE	FALSE	FALSE	TRUE
10	129969596	129969986	tcga_12139_chr10,129969696,129969697	TRUE	FALSE	FALSE	FALSE	FALSE
10	129972221	129972746	tcga_3695_chr10,129972321,129972322	TRUE	FALSE	FALSE	FALSE	FALSE
10	131937844	131938190	tcga_3664_PPP2R2D	FALSE	FALSE	TRUE	FALSE	FALSE
10	132186405	132186721	tcga_10413_DPYSL4	TRUE	FALSE	FALSE	FALSE	TRUE
10	132336938	132337287	tcga_5148_LRRC27	FALSE	TRUE	FALSE	FALSE	FALSE
10	132407899	132408230	tcga_2224_PWWP2B	FALSE	FALSE	TRUE	FALSE	FALSE
10	132606579	132606897	tcga_737_INPP5A	FALSE	FALSE	TRUE	FALSE	FALSE
10	132677601	132678190	tcga_18_INPP5A	FALSE	FALSE	TRUE	FALSE	FALSE
10	132942560	132942903	tcga_13823_CFAP46	TRUE	FALSE	FALSE	FALSE	TRUE
10	133087595	133088094	tcga_6574_GPR123	TRUE	FALSE	FALSE	FALSE	FALSE
10	133164445	133164744	tcga_537_KNDC1	FALSE	FALSE	TRUE	FALSE	FALSE
11	504684	505038	tcga_613_RNH1	TRUE	FALSE	FALSE	FALSE	FALSE
11	636932	637276	tcga_7723_DRD4	TRUE	FALSE	FALSE	FALSE	FALSE
11	636935	637276	tcga_4777_DRD4	FALSE	TRUE	FALSE	FALSE	FALSE
11	1747959	1748393	tcga_2997_IFITM10	FALSE	FALSE	TRUE	FALSE	FALSE
11	2869287	2869581	tcga_1232_KCNQ1DN	FALSE	FALSE	TRUE	FALSE	FALSE
11	6497001	6497448	tcga_3853_DNHD1	FALSE	FALSE	TRUE	FALSE	FALSE
11	7251536	7252024	tcga_1849_SYT9	TRUE	FALSE	FALSE	FALSE	FALSE
11	8263350	8263640	tcga_4159_LMO1	TRUE	FALSE	FALSE	FALSE	TRUE
11	8268648	8268875	tcga_9637_LMO1	TRUE	FALSE	FALSE	FALSE	TRUE
11	8593709	8594312	tcga_7568_STK33	TRUE	FALSE	FALSE	FALSE	FALSE
11	12008540	12009018	tcga_6482_DKK3	TRUE	FALSE	FALSE	FALSE	TRUE
11	15114413	15115060	tcga_9929_INSC	TRUE	FALSE	FALSE	FALSE	FALSE
11	17719240	17719624	tcga_10162_MYOD1	TRUE	FALSE	FALSE	FALSE	FALSE
11	19345854	19346175	tcga_8774_chr11,19345954,19345955	TRUE	FALSE	FALSE	FALSE	FALSE
11	19346290	19346831	tcga_3599_chr11,19346390,19346391	TRUE	FALSE	FALSE	FALSE	TRUE
11	19714504	19714808	tcga_6231_NAV2	TRUE	FALSE	FALSE	FALSE	FALSE
11	20022822	20023194	tcga_536_NAV2	FALSE	FALSE	TRUE	FALSE	FALSE
11	20160079	20160466	tcga_127_DBX1	FALSE	FALSE	FALSE	TRUE	TRUE
11	20163431	20163937	tcga_5610_chr11,20163531,20163532	TRUE	FALSE	FALSE	FALSE	FALSE
11	20596552	20596785	tcga_382_chr11,20596652,20596653	FALSE	FALSE	TRUE	FALSE	FALSE
11	20596552	20596954	tcga_2394_chr11,20596652,20596653	FALSE	FALSE	FALSE	TRUE	FALSE
11	20596552	20596954	tcga_9724_chr11,20596652,20596653	TRUE	FALSE	FALSE	FALSE	FALSE
11	20668982	20669275	tcga_5689_NELL1	FALSE	TRUE	FALSE	FALSE	TRUE
11	20669074	20669984	tcga_4102_NELL1	TRUE	FALSE	FALSE	FALSE	TRUE
11	22192687	22193281	tcga_6561_ANO5	TRUE	FALSE	FALSE	FALSE	FALSE
11	24496503	24496969	tcga_10764_LUZP2	TRUE	FALSE	FALSE	FALSE	FALSE
11	27721611	27722218	tcga_6821_BDNF	TRUE	FALSE	FALSE	FALSE	FALSE
11	31797732	31798017	tcga_9001_PAX6	TRUE	FALSE	FALSE	FALSE	FALSE
11	31798793	31799211	tcga_12914_PAX6	TRUE	FALSE	FALSE	FALSE	FALSE
11	31804108	31804522	tcga_1776_PAX6	FALSE	TRUE	FALSE	FALSE	FALSE
11	31804108	31804522	tcga_4072_PAX6	TRUE	FALSE	FALSE	FALSE	FALSE
11	31805945	31806473	tcga_6633_PAX6	FALSE	TRUE	FALSE	FALSE	FALSE
11	31805945	31806473	tcga_10879_PAX6	TRUE	FALSE	FALSE	FALSE	FALSE
11	31826841	31827382	tcga_2737_PAUPAR	TRUE	FALSE	FALSE	FALSE	FALSE
11	31987315	31987718	tcga_1868_RCN1	FALSE	FALSE	FALSE	TRUE	FALSE
11	32433072	32433530	tcga_12825_WT1	TRUE	FALSE	FALSE	FALSE	FALSE
11	32433798	32434290	tcga_13479_WT1	TRUE	FALSE	FALSE	FALSE	FALSE
11	32435113	32435467	tcga_10761_WT1	TRUE	FALSE	FALSE	FALSE	TRUE
11	32435478	32435941	tcga_3472_WT1	TRUE	FALSE	FALSE	FALSE	TRUE
11	32435481	32435717	tcga_2258_WT1	FALSE	FALSE	FALSE	TRUE	TRUE
11	32437010	32437324	tcga_3137_WT1	FALSE	TRUE	FALSE	FALSE	FALSE
11	32437123	32437521	tcga_195_WT1-AS	FALSE	FALSE	TRUE	FALSE	FALSE
11	32439010	32439535	tcga_9144_WT1-AS	TRUE	FALSE	FALSE	FALSE	TRUE
11	43580319	43580730	tcga_13386_HSD17B12	TRUE	FALSE	FALSE	FALSE	FALSE
11	43581195	43581471	tcga_923_HSD17B12	FALSE	FALSE	FALSE	TRUE	TRUE
11	43581195	43581516	tcga_617_HSD17B12	FALSE	TRUE	FALSE	FALSE	FALSE
11	43581195	43581516	tcga_2003_HSD17B12	TRUE	FALSE	FALSE	FALSE	FALSE
11	44309253	44309659	tcga_2312_ALX4	TRUE	FALSE	FALSE	FALSE	TRUE
11	44309927	44310180	tcga_5514_ALX4	TRUE	FALSE	FALSE	FALSE	TRUE
11	44310255	44311215	tcga_3836_ALX4	TRUE	FALSE	FALSE	FALSE	FALSE
11	44311417	44311743	tcga_8239_ALX4	TRUE	FALSE	FALSE	FALSE	FALSE
11	44311417	44311743	tcga_214_ALX4	FALSE	TRUE	FALSE	FALSE	FALSE
11	57426797	57427190	tcga_5554_SLC43A3	TRUE	FALSE	FALSE	FALSE	TRUE
11	61555350	61555913	tcga_277_SYT7	TRUE	FALSE	FALSE	FALSE	FALSE
11	61755193	61755436	tcga_5263_DKFZP434K028	FALSE	TRUE	FALSE	FALSE	FALSE
11	64060997	64061391	tcga_6602_MACROD1	TRUE	FALSE	FALSE	FALSE	FALSE
11	64971681	64972113	tcga_1098_C11orf85	FALSE	TRUE	FALSE	FALSE	FALSE
11	64971748	64972003	tcga_12769_C11orf85	TRUE	FALSE	FALSE	FALSE	FALSE
11	65584597	65584957	tcga_6134_EHBP1L1	FALSE	TRUE	FALSE	FALSE	FALSE
11	65584597	65584957	tcga_183_EHBP1L1	FALSE	FALSE	TRUE	FALSE	FALSE
11	65592552	65593139	tcga_1164_SIPA1	FALSE	FALSE	TRUE	FALSE	FALSE
11	65592552	65592957	tcga_2630_SIPA1	TRUE	FALSE	FALSE	FALSE	FALSE
11	65607092	65607833	tcga_171_MAP3K11	FALSE	FALSE	TRUE	FALSE	FALSE
11	65642189	65642491	tcga_1575_SIPA1	FALSE	FALSE	TRUE	FALSE	FALSE
11	65833202	65833518	tcga_11228_CFL1	TRUE	FALSE	FALSE	FALSE	FALSE
11	65833631	65834047	tcga_8044_CFL1	TRUE	FALSE	FALSE	FALSE	TRUE
11	66048892	66049276	tcga_29_GAL3ST3	FALSE	TRUE	FALSE	FALSE	FALSE
11	66267213	66267552	tcga_1851_KLC2	FALSE	FALSE	TRUE	FALSE	FALSE
11	66643427	66643814	tcga_978_RBM14-RBM4	FALSE	FALSE	TRUE	FALSE	FALSE
11	69775222	69775661	tcga_3206_FGF4	TRUE	FALSE	FALSE	FALSE	TRUE
11	69817352	69817988	tcga_3444_FGF3	TRUE	FALSE	FALSE	FALSE	TRUE
11	69819372	69819789	tcga_12247_FGF3	TRUE	FALSE	FALSE	FALSE	TRUE
11	72014194	72014645	tcga_3190_NUMA1	FALSE	FALSE	TRUE	FALSE	FALSE
11	72243838	72244394	tcga_1287_PHOX2A	FALSE	FALSE	FALSE	TRUE	FALSE
11	72243838	72244656	tcga_3602_PHOX2A	FALSE	TRUE	FALSE	FALSE	FALSE
11	72244178	72244656	tcga_7311_PHOX2A	TRUE	FALSE	FALSE	FALSE	TRUE
11	73342504	73342886	tcga_1257_ARHGEF17	FALSE	FALSE	TRUE	FALSE	FALSE
11	78961928	78962156	tcga_477_TENM4	FALSE	FALSE	TRUE	FALSE	FALSE
11	86374552	86374991	tcga_4918_CCDC81	FALSE	TRUE	FALSE	FALSE	FALSE
11	86672554	86672820	tcga_2209_ME3	FALSE	TRUE	FALSE	FALSE	FALSE
11	94401180	94401691	tcga_2561_GPR83	TRUE	FALSE	FALSE	FALSE	FALSE
11	94769083	94769593	tcga_6403_AMOTL1	TRUE	FALSE	FALSE	FALSE	FALSE
11	101583795	101584193	tcga_1943_RP11-748H22.1	TRUE	FALSE	FALSE	FALSE	FALSE
11	104164154	104164524	tcga_5034_PDGFD	TRUE	FALSE	FALSE	FALSE	TRUE
11	105609944	105610353	tcga_12999_GRIA4	TRUE	FALSE	FALSE	FALSE	FALSE
11	105609961	105610353	tcga_2200_GRIA4	FALSE	FALSE	FALSE	TRUE	FALSE
11	105610456	105610680	tcga_775_GRIA4	FALSE	FALSE	FALSE	TRUE	FALSE
11	105610456	105610883	tcga_1127_GRIA4	TRUE	FALSE	FALSE	FALSE	TRUE
11	105610465	105610883	tcga_4714_GRIA4	FALSE	TRUE	FALSE	FALSE	TRUE
11	107591604	107591820	tcga_4069_ELMOD1	TRUE	FALSE	FALSE	FALSE	TRUE
11	109422242	109422591	tcga_10196_C11orf87	TRUE	FALSE	FALSE	FALSE	FALSE
11	110712554	110713040	tcga_3038_ARHGAP20	TRUE	FALSE	FALSE	FALSE	TRUE
11	110713059	110713460	tcga_3840_ARHGAP20	TRUE	FALSE	FALSE	FALSE	TRUE
11	111512690	111513044	tcga_151_BTG4	TRUE	FALSE	FALSE	FALSE	TRUE
11	111540246	111540757	tcga_7230_LAYN	TRUE	FALSE	FALSE	FALSE	FALSE
11	115659553	115659973	tcga_8714_AP000797.3	TRUE	FALSE	FALSE	FALSE	FALSE
11	115660114	115660554	tcga_2999_AP000797.3	TRUE	FALSE	FALSE	FALSE	FALSE
11	115759713	115760272	tcga_470_AP000797.3	FALSE	FALSE	FALSE	TRUE	FALSE
11	115759811	115760526	tcga_252_AP000797.3	TRUE	FALSE	FALSE	FALSE	FALSE
11	118531465	118531926	tcga_232_RP11-770J1.3	TRUE	FALSE	FALSE	FALSE	FALSE
11	122100284	122100640	tcga_884_MIR125B1	FALSE	TRUE	FALSE	FALSE	FALSE
11	123195721	123196086	tcga_4836_CLMP	FALSE	TRUE	FALSE	FALSE	FALSE
11	123358224	123358573	tcga_9335_chr11,123358324,123358325	TRUE	FALSE	FALSE	FALSE	TRUE
11	123430031	123430260	tcga_10587_AP000783.1	TRUE	FALSE	FALSE	FALSE	TRUE
11	123430682	123431141	tcga_1678_AP000783.1	TRUE	FALSE	FALSE	FALSE	TRUE
11	127000237	127000756	tcga_4314_KIRREL3	TRUE	FALSE	FALSE	FALSE	FALSE
11	128693488	128694109	tcga_4566_FLI1	TRUE	FALSE	FALSE	FALSE	TRUE
11	128876219	128876513	tcga_457_chr11,128876319,128876320	FALSE	FALSE	TRUE	FALSE	FALSE
11	131910335	131910699	tcga_4035_NTM	FALSE	TRUE	FALSE	FALSE	FALSE
11	131910335	131910699	tcga_3751_NTM	TRUE	FALSE	FALSE	FALSE	FALSE
11	133064133	133064760	tcga_9452_AP004782.1	TRUE	FALSE	FALSE	FALSE	FALSE
11	133955324	133955909	tcga_1909_IGSF9B	TRUE	FALSE	FALSE	FALSE	FALSE
11	134068762	134069471	tcga_7082_JAM3	TRUE	FALSE	FALSE	FALSE	TRUE
11	134275895	134276531	tcga_10530_GLB1L3	TRUE	FALSE	FALSE	FALSE	FALSE
12	3264268	3264699	tcga_702_TSPAN9	FALSE	FALSE	TRUE	FALSE	FALSE
12	4809815	4810165	tcga_3109_GALNT8	FALSE	TRUE	FALSE	FALSE	FALSE
12	4809815	4810165	tcga_250_GALNT8	FALSE	FALSE	FALSE	TRUE	FALSE
12	4809815	4810165	tcga_627_GALNT8	TRUE	FALSE	FALSE	FALSE	FALSE
12	4908963	4909448	tcga_8265_KCNA1	TRUE	FALSE	FALSE	FALSE	FALSE
12	4909449	4910026	tcga_2462_KCNA1	TRUE	FALSE	FALSE	FALSE	FALSE
12	6199492	6199709	tcga_1027_CD9	FALSE	FALSE	TRUE	FALSE	FALSE
12	6374442	6374707	tcga_606_LTBR	FALSE	FALSE	TRUE	FALSE	FALSE
12	6556022	6556305	tcga_574_IFFO1	FALSE	FALSE	FALSE	TRUE	TRUE
12	8018767	8019191	tcga_4739_RP11-69M1.4	TRUE	FALSE	FALSE	FALSE	TRUE
12	14843491	14843754	tcga_4443_ART4	FALSE	TRUE	FALSE	FALSE	FALSE
12	15322202	15322934	tcga_5812_PTPRO	TRUE	FALSE	FALSE	FALSE	FALSE
12	16604920	16605224	tcga_5413_LMO3	FALSE	TRUE	FALSE	FALSE	FALSE
12	16604920	16605224	tcga_4910_LMO3	TRUE	FALSE	FALSE	FALSE	FALSE
12	21940926	21941201	tcga_12775_ABCC9	TRUE	FALSE	FALSE	FALSE	FALSE
12	21941427	21941917	tcga_3201_ABCC9	FALSE	TRUE	FALSE	FALSE	FALSE
12	24562444	24562731	tcga_1481_RP11-444D3.1	TRUE	FALSE	FALSE	FALSE	TRUE
12	24562830	24563371	tcga_3207_RP11-444D3.1	TRUE	FALSE	FALSE	FALSE	TRUE
12	29783806	29784140	tcga_985_TMTC1	TRUE	FALSE	FALSE	FALSE	TRUE
12	40692148	40692664	tcga_13338_CNTN1	TRUE	FALSE	FALSE	FALSE	TRUE
12	40692778	40693178	tcga_2510_CNTN1	TRUE	FALSE	FALSE	FALSE	TRUE
12	40693190	40693551	tcga_9058_CNTN1	TRUE	FALSE	FALSE	FALSE	FALSE
12	45051012	45051433	tcga_84_DBX2	TRUE	FALSE	FALSE	FALSE	FALSE
12	49903698	49904263	tcga_13506_FAIM2	TRUE	FALSE	FALSE	FALSE	FALSE
12	49903894	49904263	tcga_200_FAIM2	FALSE	FALSE	FALSE	TRUE	TRUE
12	52233005	52233364	tcga_3145_KRT7	TRUE	FALSE	FALSE	FALSE	FALSE
12	52258336	52258907	tcga_6292_KRT86	TRUE	FALSE	FALSE	FALSE	FALSE
12	52258336	52259059	tcga_1514_KRT86	FALSE	TRUE	FALSE	FALSE	FALSE
12	53677047	53677511	tcga_624_ATP5G2	FALSE	FALSE	TRUE	FALSE	FALSE
12	53944859	53945254	tcga_2788_HOXC13	FALSE	TRUE	FALSE	FALSE	FALSE
12	53951795	53952179	tcga_10983_chr12,53951895,53951896	TRUE	FALSE	FALSE	FALSE	FALSE
12	53961576	53961845	tcga_3218_chr12,53961676,53961677	FALSE	TRUE	FALSE	FALSE	TRUE
12	53963646	53964088	tcga_4577_HOTAIR	FALSE	TRUE	FALSE	FALSE	FALSE
12	53965828	53966114	tcga_3846_HOTAIR	FALSE	FALSE	TRUE	FALSE	TRUE
12	53965828	53966114	tcga_2768_HOTAIR	FALSE	TRUE	FALSE	FALSE	TRUE
12	53999558	54000026	tcga_12584_HOXC-AS1	TRUE	FALSE	FALSE	FALSE	FALSE
12	54000082	54000529	tcga_4063_HOXC-AS1	TRUE	FALSE	FALSE	FALSE	FALSE
12	54015601	54016087	tcga_6391_HOXC4	FALSE	TRUE	FALSE	FALSE	FALSE
12	54053336	54053901	tcga_3942_HOXC4	FALSE	TRUE	FALSE	FALSE	FALSE
12	54054845	54055230	tcga_315_HOXC4	FALSE	TRUE	FALSE	FALSE	FALSE
12	54259480	54259744	tcga_6499_CBX5	FALSE	TRUE	FALSE	FALSE	FALSE
12	57521672	57521954	tcga_1439_DDIT3	FALSE	FALSE	TRUE	FALSE	FALSE
12	63668504	63669045	tcga_4858_DPY19L2	TRUE	FALSE	FALSE	FALSE	TRUE
12	64825512	64825976	tcga_4552_TBC1D30	TRUE	FALSE	FALSE	FALSE	FALSE
12	65121141	65121355	tcga_5313_WIF1	TRUE	FALSE	FALSE	FALSE	FALSE
12	65729247	65729817	tcga_602_chr12,65729347,65729348	TRUE	FALSE	FALSE	FALSE	FALSE
12	70920648	70920933	tcga_9148_PTPRR	TRUE	FALSE	FALSE	FALSE	FALSE
12	72271402	72271831	tcga_941_TRHDE	TRUE	FALSE	FALSE	FALSE	FALSE
12	72273270	72273814	tcga_6270_TRHDE	FALSE	TRUE	FALSE	FALSE	FALSE
12	72273270	72273847	tcga_1248_TRHDE	TRUE	FALSE	FALSE	FALSE	FALSE
12	75207831	75208249	tcga_1746_KCNC2	FALSE	TRUE	FALSE	FALSE	TRUE
12	78864506	78864759	tcga_6952_SYT1	TRUE	FALSE	FALSE	FALSE	FALSE
12	81077799	81078206	tcga_7095_ACSS3	FALSE	TRUE	FALSE	FALSE	FALSE
12	81758350	81758947	tcga_13049_PPFIA2	TRUE	FALSE	FALSE	FALSE	FALSE
12	84911798	84912343	tcga_1631_SLC6A15	TRUE	FALSE	FALSE	FALSE	FALSE
12	84912444	84913402	tcga_2495_SLC6A15	TRUE	FALSE	FALSE	FALSE	FALSE
12	85273475	85273939	tcga_757_chr12,85273575,85273576	FALSE	TRUE	FALSE	FALSE	FALSE
12	95547993	95548313	tcga_3399_USP44	TRUE	FALSE	FALSE	FALSE	FALSE
12	95548885	95549289	tcga_2770_USP44	FALSE	TRUE	FALSE	FALSE	FALSE
12	95548885	95549289	tcga_1021_USP44	TRUE	FALSE	FALSE	FALSE	FALSE
12	98745693	98746091	tcga_1051_ANKS1B	FALSE	FALSE	TRUE	FALSE	FALSE
12	98893591	98893881	tcga_531_ANKS1B	FALSE	FALSE	TRUE	FALSE	FALSE
12	98893915	98894199	tcga_614_ANKS1B	FALSE	FALSE	TRUE	FALSE	FALSE
12	99154451	99154869	tcga_914_ANKS1B	FALSE	FALSE	TRUE	FALSE	FALSE
12	99154879	99155273	tcga_175_ANKS1B	FALSE	FALSE	TRUE	FALSE	FALSE
12	102958357	102958777	tcga_6366_ASCL1	TRUE	FALSE	FALSE	FALSE	TRUE
12	102958416	102958777	tcga_2876_ASCL1	FALSE	TRUE	FALSE	FALSE	TRUE
12	103495894	103496121	tcga_609_C12orf42	FALSE	FALSE	FALSE	TRUE	FALSE
12	104303315	104303943	tcga_5852_EID3	FALSE	TRUE	FALSE	FALSE	FALSE
12	104303315	104303943	tcga_1126_EID3	TRUE	FALSE	FALSE	FALSE	FALSE
12	104458477	104458769	tcga_2629_CHST11	TRUE	FALSE	FALSE	FALSE	TRUE
12	106585184	106585805	tcga_3758_RFX4	TRUE	FALSE	FALSE	FALSE	FALSE
12	106585552	106585805	tcga_2601_RFX4	FALSE	TRUE	FALSE	FALSE	FALSE
12	108852627	108852837	tcga_3243_SSH1	FALSE	TRUE	FALSE	FALSE	FALSE
12	111033288	111033786	tcga_5229_CUX2	TRUE	FALSE	FALSE	FALSE	FALSE
12	111636140	111636455	tcga_3361_chr12,111636240,111636241	FALSE	FALSE	TRUE	FALSE	FALSE
12	112575459	112575791	tcga_1260_RPH3A	FALSE	TRUE	FALSE	FALSE	FALSE
12	113478704	113478960	tcga_1532_LHX5-AS1	FALSE	FALSE	FALSE	TRUE	FALSE
12	113478704	113478960	tcga_808_LHX5-AS1	FALSE	FALSE	TRUE	FALSE	FALSE
12	114403965	114404327	tcga_5710_TBX5	FALSE	TRUE	FALSE	FALSE	FALSE
12	114408408	114408695	tcga_3169_TBX5	FALSE	TRUE	FALSE	FALSE	FALSE
12	114408944	114409460	tcga_11548_TBX5	TRUE	FALSE	FALSE	FALSE	FALSE
12	114409533	114409937	tcga_4260_TBX5	TRUE	FALSE	FALSE	FALSE	TRUE
12	114696375	114696792	tcga_7505_chr12,114696475,114696476	FALSE	TRUE	FALSE	FALSE	FALSE
12	114696375	114696890	tcga_9800_chr12,114696475,114696476	TRUE	FALSE	FALSE	FALSE	FALSE
12	114696981	114697534	tcga_2568_chr12,114697081,114697082	FALSE	TRUE	FALSE	FALSE	FALSE
12	114696981	114697465	tcga_1645_chr12,114697081,114697082	TRUE	FALSE	FALSE	FALSE	FALSE
12	114697013	114697341	tcga_415_chr12,114697113,114697114	FALSE	FALSE	FALSE	TRUE	FALSE
12	116370940	116371218	tcga_864_RP11-148B3.2	FALSE	FALSE	TRUE	FALSE	FALSE
12	117045048	117045382	tcga_4046_TESC	FALSE	FALSE	TRUE	FALSE	FALSE
12	118774255	118774609	tcga_2360_RP11-357K6.1	FALSE	FALSE	FALSE	TRUE	FALSE
12	121452408	121452801	tcga_275_KDM2B	FALSE	FALSE	TRUE	FALSE	FALSE
12	121581001	121581313	tcga_6883_KDM2B	FALSE	TRUE	FALSE	FALSE	FALSE
12	124445345	124445715	tcga_89_NCOR2	FALSE	FALSE	TRUE	FALSE	FALSE
12	124506251	124506694	tcga_1321_NCOR2	FALSE	FALSE	TRUE	FALSE	FALSE
12	124655459	124655804	tcga_500_chr12,124655559,124655560	FALSE	TRUE	FALSE	FALSE	FALSE
12	128266326	128266604	tcga_9658_TMEM132C	TRUE	FALSE	FALSE	FALSE	FALSE
12	128365787	128366186	tcga_7641_TMEM132C	TRUE	FALSE	FALSE	FALSE	FALSE
12	132323588	132323995	tcga_498_GALNT9	FALSE	FALSE	TRUE	FALSE	FALSE
12	132904704	132905035	tcga_3143_CHFR	FALSE	TRUE	FALSE	FALSE	FALSE
12	132904704	132905035	tcga_4788_CHFR	TRUE	FALSE	FALSE	FALSE	FALSE
12	132907935	132908368	tcga_6586_CHFR	TRUE	FALSE	FALSE	FALSE	FALSE
13	19818166	19818569	tcga_2463_ST6GALNAC4P1	FALSE	FALSE	TRUE	FALSE	FALSE
13	20193899	20194271	tcga_3649_GJB2	FALSE	FALSE	TRUE	FALSE	FALSE
13	20194284	20194522	tcga_3173_GJB2	FALSE	FALSE	TRUE	FALSE	FALSE
13	20232491	20232775	tcga_10437_GJB6	TRUE	FALSE	FALSE	FALSE	TRUE
13	23160060	23160474	tcga_719_chr13,23160160,23160161	TRUE	FALSE	FALSE	FALSE	FALSE
13	25171748	25171975	tcga_10697_AMER2	TRUE	FALSE	FALSE	FALSE	FALSE
13	25371982	25372360	tcga_10742_ATP8A2	TRUE	FALSE	FALSE	FALSE	TRUE
13	26051035	26051359	tcga_11077_SHISA2	TRUE	FALSE	FALSE	FALSE	TRUE
13	26760847	26761168	tcga_9004_GPR12	TRUE	FALSE	FALSE	FALSE	FALSE
13	27822885	27823323	tcga_10457_chr13,27822985,27822986	TRUE	FALSE	FALSE	FALSE	FALSE
13	27923854	27924508	tcga_66_PDX1	TRUE	FALSE	FALSE	FALSE	FALSE
13	27924641	27925009	tcga_1008_PDX1	TRUE	FALSE	FALSE	FALSE	FALSE
13	27926645	27927090	tcga_1595_chr13,27926745,27926746	TRUE	FALSE	FALSE	FALSE	FALSE
13	27928224	27928594	tcga_1637_chr13,27928324,27928325	TRUE	FALSE	FALSE	FALSE	FALSE
13	30932448	30932716	tcga_2526_TEX26	FALSE	FALSE	TRUE	FALSE	FALSE
13	34943173	34943598	tcga_10569_NBEA	TRUE	FALSE	FALSE	FALSE	FALSE
13	35470964	35471316	tcga_7122_NBEA	TRUE	FALSE	FALSE	FALSE	FALSE
13	36131209	36131586	tcga_32_DCLK1	TRUE	FALSE	FALSE	FALSE	FALSE
13	36297409	36298310	tcga_1979_CCDC169	TRUE	FALSE	FALSE	FALSE	FALSE
13	36345437	36345924	tcga_3439_SPG20	TRUE	FALSE	FALSE	FALSE	FALSE
13	36346423	36346777	tcga_3796_SPG20	TRUE	FALSE	FALSE	FALSE	TRUE
13	36430299	36431546	tcga_9592_CCNA1	TRUE	FALSE	FALSE	FALSE	FALSE
13	36430364	36430821	tcga_5996_CCNA1	FALSE	TRUE	FALSE	FALSE	FALSE
13	36431036	36431530	tcga_1740_CCNA1	FALSE	TRUE	FALSE	FALSE	FALSE
13	36431252	36431546	tcga_2250_CCNA1	FALSE	FALSE	FALSE	TRUE	TRUE
13	36431826	36432304	tcga_45_CCNA1	FALSE	FALSE	FALSE	TRUE	FALSE
13	36673841	36674387	tcga_1720_SERTM1	FALSE	FALSE	FALSE	TRUE	FALSE
13	36673841	36674387	tcga_1780_SERTM1	TRUE	FALSE	FALSE	FALSE	FALSE
13	36674438	36674917	tcga_6831_SERTM1	TRUE	FALSE	FALSE	FALSE	FALSE
13	37869397	37870191	tcga_3307_TRPC4	TRUE	FALSE	FALSE	FALSE	FALSE
13	42573978	42574401	tcga_8199_TNFSF11	TRUE	FALSE	FALSE	FALSE	FALSE
13	42574448	42575246	tcga_1421_TNFSF11	TRUE	FALSE	FALSE	FALSE	TRUE
13	45851602	45851840	tcga_12184_SIAH3	TRUE	FALSE	FALSE	FALSE	FALSE
13	45851602	45851965	tcga_3602_SIAH3	FALSE	FALSE	TRUE	FALSE	FALSE
13	50132347	50132775	tcga_6263_DLEU1	FALSE	TRUE	FALSE	FALSE	FALSE
13	50843450	50843894	tcga_4733_DLEU7	FALSE	TRUE	FALSE	FALSE	FALSE
13	52845361	52845695	tcga_4750_PCDH8	TRUE	FALSE	FALSE	FALSE	FALSE
13	52848456	52848837	tcga_195_PCDH8	FALSE	FALSE	FALSE	TRUE	FALSE
13	57629987	57630346	tcga_2618_chr13,57630087,57630088	FALSE	TRUE	FALSE	FALSE	FALSE
13	57629987	57630346	tcga_12409_chr13,57630087,57630088	TRUE	FALSE	FALSE	FALSE	FALSE
13	77918687	77919279	tcga_6984_EDNRB	FALSE	TRUE	FALSE	FALSE	FALSE
13	77918777	77919195	tcga_4002_EDNRB	TRUE	FALSE	FALSE	FALSE	FALSE
13	78595479	78596269	tcga_3281_RNF219-AS1	TRUE	FALSE	FALSE	FALSE	FALSE
13	78595911	78596269	tcga_157_RNF219-AS1	FALSE	FALSE	FALSE	TRUE	TRUE
13	78595911	78596269	tcga_466_RNF219-AS1	FALSE	TRUE	FALSE	FALSE	TRUE
13	78596688	78597196	tcga_10924_RNF219-AS1	TRUE	FALSE	FALSE	FALSE	FALSE
13	78603465	78603748	tcga_1306_POU4F1	FALSE	FALSE	FALSE	TRUE	TRUE
13	83881892	83882452	tcga_216_SLITRK1	FALSE	FALSE	FALSE	TRUE	FALSE
13	87672077	87672443	tcga_6624_MIR4500HG	TRUE	FALSE	FALSE	FALSE	FALSE
13	91399046	91399633	tcga_918_GPC5	TRUE	FALSE	FALSE	FALSE	FALSE
13	93226950	93227617	tcga_115_GPC6	TRUE	FALSE	FALSE	FALSE	FALSE
13	93228489	93228958	tcga_1912_GPC6	TRUE	FALSE	FALSE	FALSE	FALSE
13	94712156	94712522	tcga_6794_SOX21	TRUE	FALSE	FALSE	FALSE	FALSE
13	94712554	94712840	tcga_6271_SOX21	TRUE	FALSE	FALSE	FALSE	TRUE
13	94968520	94968844	tcga_5720_chr13,94968620,94968621	TRUE	FALSE	FALSE	FALSE	FALSE
13	95002970	95003426	tcga_7372_chr13,95003070,95003071	TRUE	FALSE	FALSE	FALSE	FALSE
13	95552139	95552365	tcga_593_CLDN10	FALSE	FALSE	TRUE	FALSE	FALSE
13	95552500	95552720	tcga_4244_CLDN10	FALSE	TRUE	FALSE	FALSE	FALSE
13	95552500	95552720	tcga_1871_CLDN10	FALSE	FALSE	TRUE	FALSE	FALSE
13	95552500	95552720	tcga_1720_CLDN10	TRUE	FALSE	FALSE	FALSE	FALSE
13	96091138	96091742	tcga_5901_HS6ST3	TRUE	FALSE	FALSE	FALSE	TRUE
13	98978135	98978430	tcga_945_DOCK9	FALSE	FALSE	TRUE	FALSE	FALSE
13	99971776	99972135	tcga_6151_ZIC5	TRUE	FALSE	FALSE	FALSE	FALSE
13	99974641	99975213	tcga_4191_chr13,99974741,99974742	FALSE	TRUE	FALSE	FALSE	FALSE
13	99989292	99989747	tcga_1204_chr13,99989392,99989393	FALSE	TRUE	FALSE	FALSE	FALSE
13	99991504	99992354	tcga_6307_chr13,99991604,99991605	FALSE	TRUE	FALSE	FALSE	FALSE
13	101415981	101416400	tcga_9853_NALCN	TRUE	FALSE	FALSE	FALSE	FALSE
13	101416538	101417046	tcga_331_NALCN	TRUE	FALSE	FALSE	FALSE	FALSE
13	101917365	101917645	tcga_2639_FGF14	TRUE	FALSE	FALSE	FALSE	FALSE
13	102394286	102394976	tcga_2345_FGF14	TRUE	FALSE	FALSE	FALSE	TRUE
13	102399912	102400311	tcga_2096_FGF14	TRUE	FALSE	FALSE	FALSE	TRUE
13	102400959	102401403	tcga_1355_FGF14	TRUE	FALSE	FALSE	FALSE	FALSE
13	107867106	107867792	tcga_1872_FAM155A	TRUE	FALSE	FALSE	FALSE	FALSE
13	107868379	107868815	tcga_6754_chr13,107868479,107868480	TRUE	FALSE	FALSE	FALSE	FALSE
13	110307730	110307952	tcga_1010_COL4A1	TRUE	FALSE	FALSE	FALSE	FALSE
13	112103965	112104412	tcga_1740_chr13,112104065,112104066	TRUE	FALSE	FALSE	FALSE	FALSE
13	112105305	112105875	tcga_245_chr13,112105405,112105406	TRUE	FALSE	FALSE	FALSE	FALSE
13	112106484	112106899	tcga_2626_LINC00403	TRUE	FALSE	FALSE	FALSE	FALSE
13	112770524	112771036	tcga_2429_ATP11A	FALSE	FALSE	TRUE	FALSE	FALSE
13	112773680	112773959	tcga_108_ATP11A	TRUE	FALSE	FALSE	FALSE	FALSE
13	112842268	112842506	tcga_3503_ATP11A	FALSE	FALSE	TRUE	FALSE	FALSE
13	112843536	112844237	tcga_281_ATP11A	FALSE	FALSE	TRUE	FALSE	FALSE
13	112878937	112879212	tcga_2003_ATP11A	FALSE	FALSE	TRUE	FALSE	FALSE
13	113495592	113495925	tcga_5105_TMCO3	FALSE	TRUE	FALSE	FALSE	FALSE
14	20435151	20435553	tcga_1498_KLHL33	FALSE	FALSE	TRUE	FALSE	FALSE
14	23352126	23352488	tcga_5086_SLC22A17	TRUE	FALSE	FALSE	FALSE	TRUE
14	23365499	23365887	tcga_9597_EFS	TRUE	FALSE	FALSE	FALSE	FALSE
14	24171638	24172093	tcga_6692_REC8	FALSE	TRUE	FALSE	FALSE	FALSE
14	24171761	24172093	tcga_3813_REC8	FALSE	FALSE	TRUE	FALSE	FALSE
14	24311098	24311586	tcga_8363_CIDEB	TRUE	FALSE	FALSE	FALSE	FALSE
14	24334373	24335237	tcga_7249_ADCY4	TRUE	FALSE	FALSE	FALSE	FALSE
14	24334567	24334820	tcga_1643_ADCY4	FALSE	TRUE	FALSE	FALSE	FALSE
14	28765817	28766271	tcga_5098_FOXG1	TRUE	FALSE	FALSE	FALSE	FALSE
14	28765887	28766271	tcga_2035_FOXG1	FALSE	TRUE	FALSE	FALSE	FALSE
14	28766598	28766912	tcga_8604_FOXG1	TRUE	FALSE	FALSE	FALSE	FALSE
14	28773928	28774585	tcga_3961_LINC01551	FALSE	TRUE	FALSE	FALSE	FALSE
14	32933062	32933407	tcga_3105_chr14,32933162,32933163	TRUE	FALSE	FALSE	FALSE	FALSE
14	32933754	32934121	tcga_1321_NPAS3	TRUE	FALSE	FALSE	FALSE	FALSE
14	36503899	36504379	tcga_4899_RP11-896J10.3	TRUE	FALSE	FALSE	FALSE	FALSE
14	36514213	36514590	tcga_6109_RP11-896J10.3	FALSE	TRUE	FALSE	FALSE	FALSE
14	36655987	36656427	tcga_2443_PAX9	FALSE	FALSE	FALSE	TRUE	FALSE
14	36662986	36663660	tcga_11398_PAX9	TRUE	FALSE	FALSE	FALSE	FALSE
14	36663811	36664181	tcga_1562_PAX9	TRUE	FALSE	FALSE	FALSE	FALSE
14	36666887	36667287	tcga_9256_PAX9	TRUE	FALSE	FALSE	FALSE	FALSE
14	41606103	41606873	tcga_9344_CTD-2298J14.2	TRUE	FALSE	FALSE	FALSE	FALSE
14	52069135	52069558	tcga_13559_NID2	TRUE	FALSE	FALSE	FALSE	TRUE
14	52069146	52069558	tcga_4525_NID2	FALSE	TRUE	FALSE	FALSE	TRUE
14	52952262	52952494	tcga_1069_FERMT2	FALSE	FALSE	TRUE	FALSE	FALSE
14	53951910	53952234	tcga_2703_BMP4	FALSE	FALSE	TRUE	FALSE	FALSE
14	56795068	56795560	tcga_2765_chr14,56795168,56795169	FALSE	TRUE	FALSE	FALSE	FALSE
14	56795068	56795560	tcga_5117_chr14,56795168,56795169	TRUE	FALSE	FALSE	FALSE	FALSE
14	56797252	56797670	tcga_10710_chr14,56797352,56797353	TRUE	FALSE	FALSE	FALSE	FALSE
14	56807859	56808146	tcga_6745_OTX2	FALSE	TRUE	FALSE	FALSE	FALSE
14	56808348	56808796	tcga_9998_OTX2	TRUE	FALSE	FALSE	FALSE	FALSE
14	56809149	56809640	tcga_7269_OTX2	TRUE	FALSE	FALSE	FALSE	FALSE
14	56809149	56809640	tcga_3296_OTX2	FALSE	TRUE	FALSE	FALSE	FALSE
14	56811266	56811734	tcga_1103_OTX2	FALSE	TRUE	FALSE	FALSE	FALSE
14	56811266	56811734	tcga_7154_OTX2	TRUE	FALSE	FALSE	FALSE	FALSE
14	60507005	60507422	tcga_588_C14orf39	FALSE	TRUE	FALSE	FALSE	FALSE
14	60508993	60509347	tcga_12148_C14orf39	TRUE	FALSE	FALSE	FALSE	FALSE
14	60509028	60509347	tcga_4187_C14orf39	FALSE	TRUE	FALSE	FALSE	TRUE
14	60511038	60511544	tcga_1921_C14orf39	FALSE	TRUE	FALSE	FALSE	FALSE
14	62116977	62117420	tcga_6986_LINC00643	TRUE	FALSE	FALSE	FALSE	TRUE
14	63045770	63046143	tcga_10093_KCNH5	TRUE	FALSE	FALSE	FALSE	FALSE
14	70188869	70189255	tcga_3250_RP11-486O13.2	TRUE	FALSE	FALSE	FALSE	TRUE
14	75430539	75430815	tcga_1038_JDP2	FALSE	FALSE	TRUE	FALSE	FALSE
14	75469779	75470066	tcga_2025_JDP2	FALSE	FALSE	TRUE	FALSE	FALSE
14	77271052	77271419	tcga_1244_NGB	TRUE	FALSE	FALSE	FALSE	FALSE
14	91352053	91352425	tcga_4753_CCDC88C	FALSE	TRUE	FALSE	FALSE	FALSE
14	92687872	92688240	tcga_952_RIN3	FALSE	FALSE	TRUE	FALSE	FALSE
14	93788140	93788571	tcga_4658_PRIMA1	TRUE	FALSE	FALSE	FALSE	FALSE
14	94768221	94768891	tcga_4735_GSC	TRUE	FALSE	FALSE	FALSE	FALSE
14	94769432	94769887	tcga_3686_GSC	TRUE	FALSE	FALSE	FALSE	FALSE
14	94772944	94773515	tcga_5910_chr14,94773044,94773045	FALSE	TRUE	FALSE	FALSE	FALSE
14	94772944	94773515	tcga_7110_chr14,94773044,94773045	TRUE	FALSE	FALSE	FALSE	FALSE
14	97218623	97219709	tcga_1770_chr14,97218723,97218724	TRUE	FALSE	FALSE	FALSE	FALSE
14	99792724	99793105	tcga_8694_EML1	TRUE	FALSE	FALSE	FALSE	FALSE
14	101456718	101457130	tcga_4690_RP11-1029J19.2	FALSE	TRUE	FALSE	FALSE	FALSE
14	101456781	101457130	tcga_2442_RP11-1029J19.2	FALSE	FALSE	FALSE	TRUE	FALSE
14	101781465	101782017	tcga_3270_PPP2R5C	TRUE	FALSE	FALSE	FALSE	FALSE
14	102502024	102502261	tcga_2886_ANKRD9	FALSE	FALSE	TRUE	FALSE	FALSE
15	25863957	25864348	tcga_2661_ATP10A	FALSE	FALSE	TRUE	FALSE	FALSE
15	26970705	26970966	tcga_2557_GABRG3	FALSE	FALSE	FALSE	TRUE	FALSE
15	28107101	28107513	tcga_1676_chr15,28107201,28107202	TRUE	FALSE	FALSE	FALSE	TRUE
15	28788633	28788856	tcga_3789_AC055876.1	FALSE	TRUE	FALSE	FALSE	FALSE
15	28788647	28788856	tcga_9910_AC055876.1	TRUE	FALSE	FALSE	FALSE	FALSE
15	34754722	34755311	tcga_13894_GJD2	TRUE	FALSE	FALSE	FALSE	FALSE
15	37095003	37095477	tcga_3766_MEIS2	FALSE	FALSE	TRUE	FALSE	FALSE
15	37095003	37095477	tcga_13060_MEIS2	TRUE	FALSE	FALSE	FALSE	FALSE
15	40279836	40280226	tcga_1076_PLCB2	FALSE	FALSE	TRUE	FALSE	FALSE
15	47183909	47184386	tcga_3357_SEMA6D	TRUE	FALSE	FALSE	FALSE	FALSE
15	48645942	48646274	tcga_1698_FBN1	TRUE	FALSE	FALSE	FALSE	FALSE
15	58490386	58490590	tcga_2542_ALDH1A2	FALSE	FALSE	TRUE	FALSE	FALSE
15	59993392	59993646	tcga_564_chr15,59993492,59993493	FALSE	FALSE	TRUE	FALSE	FALSE
15	61229375	61229889	tcga_9749_RORA	TRUE	FALSE	FALSE	FALSE	FALSE
15	65396620	65397061	tcga_896_IGDCC4	FALSE	FALSE	TRUE	FALSE	FALSE
15	69876505	69876874	tcga_811_chr15,69876605,69876606	FALSE	FALSE	TRUE	FALSE	FALSE
15	73369043	73369412	tcga_12051_HCN4	TRUE	FALSE	FALSE	FALSE	TRUE
15	74365725	74366090	tcga_3388_CTD-2311M21.3	FALSE	TRUE	FALSE	FALSE	FALSE
15	75178486	75178960	tcga_3538_chr15,75178586,75178587	FALSE	FALSE	TRUE	FALSE	FALSE
15	79090106	79090926	tcga_4869_RASGRF1	TRUE	FALSE	FALSE	FALSE	FALSE
15	79090943	79091319	tcga_9191_RASGRF1	TRUE	FALSE	FALSE	FALSE	TRUE
15	79091399	79091739	tcga_3321_RASGRF1	TRUE	FALSE	FALSE	FALSE	TRUE
15	79432297	79432561	tcga_6861_KIAA1024	TRUE	FALSE	FALSE	FALSE	TRUE
15	80250966	80251444	tcga_12151_LINC01314	TRUE	FALSE	FALSE	FALSE	FALSE
15	80250966	80251444	tcga_4825_LINC01314	FALSE	TRUE	FALSE	FALSE	FALSE
15	82647789	82648261	tcga_326_CPEB1	TRUE	FALSE	FALSE	FALSE	TRUE
15	82648455	82648876	tcga_10730_CPEB1	TRUE	FALSE	FALSE	FALSE	FALSE
15	83107417	83107795	tcga_1367_TM6SF1	FALSE	FALSE	FALSE	TRUE	TRUE
15	83107417	83107795	tcga_436_TM6SF1	TRUE	FALSE	FALSE	FALSE	TRUE
15	83284892	83285278	tcga_3953_BNC1	TRUE	FALSE	FALSE	FALSE	FALSE
15	83284923	83285278	tcga_2989_BNC1	FALSE	FALSE	TRUE	FALSE	FALSE
15	83446959	83447500	tcga_515_SH3GL3	TRUE	FALSE	FALSE	FALSE	TRUE
15	85689883	85690106	tcga_92_AKAP13	FALSE	TRUE	FALSE	FALSE	FALSE
15	89367417	89367730	tcga_11722_LINC00925	TRUE	FALSE	FALSE	FALSE	FALSE
15	89377493	89377788	tcga_397_LINC00925	FALSE	TRUE	FALSE	FALSE	FALSE
15	89406286	89406646	tcga_3204_chr15,89406386,89406387	FALSE	TRUE	FALSE	FALSE	FALSE
15	89408456	89409142	tcga_7978_chr15,89408556,89408557	TRUE	FALSE	FALSE	FALSE	FALSE
15	89408456	89409142	tcga_1491_chr15,89408556,89408557	FALSE	TRUE	FALSE	FALSE	FALSE
15	92393348	92393901	tcga_4120_ST8SIA2	TRUE	FALSE	FALSE	FALSE	FALSE
15	92394662	92395166	tcga_3066_ST8SIA2	TRUE	FALSE	FALSE	FALSE	FALSE
15	93089816	93090150	tcga_1626_RGMA	TRUE	FALSE	FALSE	FALSE	FALSE
15	95326933	95327322	tcga_7335_LINC01197	FALSE	TRUE	FALSE	FALSE	FALSE
15	96341620	96342069	tcga_7109_RP11-262A16.1	FALSE	TRUE	FALSE	FALSE	FALSE
15	96344132	96344432	tcga_298_RP11-262A16.1	FALSE	TRUE	FALSE	FALSE	FALSE
15	96344495	96344896	tcga_3107_RP11-262A16.1	FALSE	TRUE	FALSE	FALSE	FALSE
15	96347123	96347498	tcga_730_chr15,96347223,96347224	FALSE	TRUE	FALSE	FALSE	FALSE
15	99438985	99439285	tcga_1448_chr15,99439085,99439086	FALSE	FALSE	TRUE	FALSE	FALSE
16	165311	166202	tcga_10482_HBM	TRUE	FALSE	FALSE	FALSE	FALSE
16	918119	918366	tcga_793_LMF1	FALSE	FALSE	TRUE	FALSE	FALSE
16	980283	980720	tcga_6902_LMF1	TRUE	FALSE	FALSE	FALSE	FALSE
16	1872269	1872525	tcga_6613_MEIOB	TRUE	FALSE	FALSE	FALSE	FALSE
16	8712574	8713000	tcga_2818_ABAT	FALSE	FALSE	TRUE	FALSE	FALSE
16	10039476	10039745	tcga_9763_GRIN2A	TRUE	FALSE	FALSE	FALSE	FALSE
16	10182418	10183228	tcga_4241_GRIN2A	TRUE	FALSE	FALSE	FALSE	TRUE
16	10183297	10183749	tcga_8653_GRIN2A	TRUE	FALSE	FALSE	FALSE	FALSE
16	12901335	12901544	tcga_2419_SHISA9	FALSE	FALSE	FALSE	TRUE	TRUE
16	12902089	12902478	tcga_114_SHISA9	FALSE	FALSE	FALSE	TRUE	TRUE
16	22813456	22814062	tcga_2735_HS3ST2	TRUE	FALSE	FALSE	FALSE	FALSE
16	22814692	22815023	tcga_1473_HS3ST2	TRUE	FALSE	FALSE	FALSE	FALSE
16	23301819	23302172	tcga_9796_SCNN1B	TRUE	FALSE	FALSE	FALSE	FALSE
16	23836135	23836783	tcga_2054_PRKCB	TRUE	FALSE	FALSE	FALSE	TRUE
16	25691597	25691940	tcga_6230_HS3ST4	TRUE	FALSE	FALSE	FALSE	TRUE
16	28062963	28063242	tcga_55_GSG1L	TRUE	FALSE	FALSE	FALSE	TRUE
16	30095261	30095677	tcga_5201_RP11-455F5.3	TRUE	FALSE	FALSE	FALSE	FALSE
16	31216638	31217043	tcga_429_PYDC1	TRUE	FALSE	FALSE	FALSE	FALSE
16	31568729	31569370	tcga_1963_CSDAP1	FALSE	TRUE	FALSE	FALSE	FALSE
16	49277771	49278223	tcga_1937_chr16,49277871,49277872	FALSE	TRUE	FALSE	FALSE	FALSE
16	51150194	51150773	tcga_12149_SALL1	TRUE	FALSE	FALSE	FALSE	FALSE
16	51150344	51150752	tcga_1337_SALL1	FALSE	FALSE	FALSE	TRUE	FALSE
16	51150344	51150752	tcga_1673_SALL1	FALSE	TRUE	FALSE	FALSE	FALSE
16	51150775	51151651	tcga_363_SALL1	TRUE	FALSE	FALSE	FALSE	FALSE
16	51151049	51151649	tcga_335_SALL1	FALSE	FALSE	FALSE	TRUE	FALSE
16	51152200	51152653	tcga_4608_SALL1	TRUE	FALSE	FALSE	FALSE	FALSE
16	51153377	51153997	tcga_4541_chr16,51153477,51153478	FALSE	TRUE	FALSE	FALSE	FALSE
16	54934715	54935174	tcga_991_CTD-3032H12.2	FALSE	FALSE	TRUE	FALSE	FALSE
16	54934715	54935240	tcga_6379_CTD-3032H12.2	TRUE	FALSE	FALSE	FALSE	FALSE
16	55656366	55656632	tcga_1526_SLC6A2	FALSE	FALSE	FALSE	TRUE	TRUE
16	55656366	55656753	tcga_929_SLC6A2	FALSE	TRUE	FALSE	FALSE	TRUE
16	56190615	56191090	tcga_3150_GNAO1	TRUE	FALSE	FALSE	FALSE	TRUE
16	56194373	56194766	tcga_7245_DKFZP434H168	TRUE	FALSE	FALSE	FALSE	FALSE
16	58463226	58463592	tcga_2393_NDRG4	TRUE	FALSE	FALSE	FALSE	FALSE
16	58464452	58464782	tcga_12248_NDRG4	TRUE	FALSE	FALSE	FALSE	FALSE
16	62036082	62036431	tcga_545_CDH8	FALSE	FALSE	FALSE	TRUE	FALSE
16	66578952	66579532	tcga_337_CKLF-CMTM1	TRUE	FALSE	FALSE	FALSE	FALSE
16	66604207	66604636	tcga_8500_CMTM3	TRUE	FALSE	FALSE	FALSE	TRUE
16	67438859	67439129	tcga_1074_ATP6V0D1	FALSE	FALSE	TRUE	FALSE	FALSE
16	67943862	67944356	tcga_2962_LCAT	TRUE	FALSE	FALSE	FALSE	FALSE
16	67943989	67944380	tcga_3271_LCAT	FALSE	TRUE	FALSE	FALSE	FALSE
16	68642554	68643004	tcga_5369_CDH3	TRUE	FALSE	FALSE	FALSE	FALSE
16	68642554	68643004	tcga_1203_CDH3	FALSE	TRUE	FALSE	FALSE	FALSE
16	77434280	77434690	tcga_5522_ADAMTS18	TRUE	FALSE	FALSE	FALSE	FALSE
16	77788422	77788704	tcga_201_VAT1L	TRUE	FALSE	FALSE	FALSE	FALSE
16	82626729	82627369	tcga_9884_CDH13	TRUE	FALSE	FALSE	FALSE	FALSE
16	85626240	85626710	tcga_293_GSE1	FALSE	FALSE	TRUE	FALSE	FALSE
16	86510602	86510841	tcga_9483_FOXF1	TRUE	FALSE	FALSE	FALSE	TRUE
16	86512922	86513280	tcga_10543_FOXF1	TRUE	FALSE	FALSE	FALSE	FALSE
16	86513616	86514039	tcga_2390_FOXF1	FALSE	TRUE	FALSE	FALSE	FALSE
16	87705671	87705948	tcga_7736_KLHDC4	FALSE	TRUE	FALSE	FALSE	FALSE
16	89343688	89344167	tcga_2048_ANKRD11	FALSE	FALSE	TRUE	FALSE	FALSE
17	259553	259855	tcga_3098_RPH3AL	FALSE	FALSE	TRUE	FALSE	FALSE
17	334040	334441	tcga_3892_RPH3AL	FALSE	TRUE	FALSE	FALSE	FALSE
17	334040	334441	tcga_164_RPH3AL	FALSE	FALSE	TRUE	FALSE	FALSE
17	846901	847240	tcga_3415_NXN	FALSE	TRUE	FALSE	FALSE	FALSE
17	1173480	1173906	tcga_959_ABR	FALSE	FALSE	TRUE	FALSE	FALSE
17	1606559	1606887	tcga_2059_SLC43A2	FALSE	FALSE	TRUE	FALSE	FALSE
17	3535463	3535849	tcga_2573_TRPV3	FALSE	TRUE	FALSE	FALSE	FALSE
17	4560899	4561206	tcga_1605_GGT6	FALSE	FALSE	TRUE	FALSE	FALSE
17	5097408	5097853	tcga_2989_chr17,5097508,5097509	FALSE	TRUE	FALSE	FALSE	FALSE
17	5116057	5116567	tcga_2087_USP6	FALSE	TRUE	FALSE	FALSE	FALSE
17	6713380	6713665	tcga_2302_SLC13A5	TRUE	FALSE	FALSE	FALSE	FALSE
17	6775845	6776563	tcga_11243_FBXO39	TRUE	FALSE	FALSE	FALSE	FALSE
17	7651248	7651610	tcga_7313_ATP1B2	TRUE	FALSE	FALSE	FALSE	TRUE
17	7929434	7929715	tcga_925_KCNAB3	FALSE	FALSE	TRUE	FALSE	FALSE
17	8965682	8966069	tcga_7636_CTB-41I6.1	TRUE	FALSE	FALSE	FALSE	TRUE
17	9003657	9004124	tcga_4604_chr17,9003757,9003758	TRUE	FALSE	FALSE	FALSE	TRUE
17	13602016	13602583	tcga_8678_HS3ST3A1	TRUE	FALSE	FALSE	FALSE	FALSE
17	15619462	15619684	tcga_527_CDRT1	FALSE	FALSE	TRUE	FALSE	FALSE
17	18744094	18744312	tcga_574_FBXW10	FALSE	FALSE	TRUE	FALSE	FALSE
17	19344424	19344708	tcga_6890_B9D1	TRUE	FALSE	FALSE	FALSE	FALSE
17	28717511	28717828	tcga_8803_RAB34	TRUE	FALSE	FALSE	FALSE	FALSE
17	31391905	31392514	tcga_4121_RAB11FIP4	TRUE	FALSE	FALSE	FALSE	FALSE
17	32495843	32496170	tcga_958_MYO1D	FALSE	FALSE	TRUE	FALSE	FALSE
17	34579275	34579704	tcga_12845_C17orf102	TRUE	FALSE	FALSE	FALSE	TRUE
17	34579872	34580214	tcga_8104_C17orf102	TRUE	FALSE	FALSE	FALSE	FALSE
17	34580586	34581021	tcga_4544_C17orf102	TRUE	FALSE	FALSE	FALSE	FALSE
17	35490017	35490299	tcga_206_E2F3P1	FALSE	TRUE	FALSE	FALSE	FALSE
17	36728567	36728927	tcga_3358_chr17,36728667,36728668	FALSE	FALSE	TRUE	FALSE	FALSE
17	36937079	36937295	tcga_2260_LHX1	FALSE	FALSE	FALSE	TRUE	TRUE
17	36943051	36943479	tcga_2513_LHX1	FALSE	FALSE	FALSE	TRUE	FALSE
17	36943278	36943676	tcga_3605_LHX1	FALSE	TRUE	FALSE	FALSE	FALSE
17	36943278	36943676	tcga_11498_LHX1	TRUE	FALSE	FALSE	FALSE	FALSE
17	40191251	40191817	tcga_802_RAPGEFL1	FALSE	TRUE	FALSE	FALSE	FALSE
17	41572073	41572327	tcga_522_KRT9	FALSE	FALSE	TRUE	FALSE	FALSE
17	43755285	43755894	tcga_3779_SOST	TRUE	FALSE	FALSE	FALSE	FALSE
17	43755285	43755894	tcga_916_SOST	FALSE	TRUE	FALSE	FALSE	FALSE
17	44656059	44656462	tcga_1438_C17orf104	FALSE	FALSE	FALSE	TRUE	FALSE
17	45261573	45262565	tcga_6505_MAP3K14-AS1	TRUE	FALSE	FALSE	FALSE	FALSE
17	45261756	45262328	tcga_69_MAP3K14-AS1	FALSE	TRUE	FALSE	FALSE	FALSE
17	45897338	45897798	tcga_854_MAPT	FALSE	FALSE	TRUE	FALSE	FALSE
17	45897403	45897798	tcga_8419_MAPT	TRUE	FALSE	FALSE	FALSE	FALSE
17	48550762	48551143	tcga_398_HOXB-AS1	FALSE	FALSE	TRUE	FALSE	FALSE
17	48552216	48552543	tcga_238_HOXB-AS3	FALSE	FALSE	TRUE	FALSE	FALSE
17	48568510	48568782	tcga_3685_HOXB-AS3	FALSE	FALSE	TRUE	FALSE	FALSE
17	48568897	48569183	tcga_2060_HOXB-AS3	FALSE	FALSE	TRUE	FALSE	FALSE
17	48571063	48571321	tcga_2159_HOXB-AS3	FALSE	TRUE	FALSE	FALSE	FALSE
17	48574260	48574691	tcga_1210_HOXB-AS3	FALSE	FALSE	TRUE	FALSE	FALSE
17	48577925	48578300	tcga_1629_HOXB-AS3	FALSE	FALSE	FALSE	TRUE	TRUE
17	48591253	48591472	tcga_249_HOXB-AS3	FALSE	FALSE	TRUE	FALSE	FALSE
17	48592023	48592231	tcga_331_HOXB-AS3	FALSE	FALSE	TRUE	FALSE	FALSE
17	48607980	48608187	tcga_3490_HOXB7	FALSE	FALSE	TRUE	FALSE	FALSE
17	48620081	48620439	tcga_1120_HOXB7	FALSE	FALSE	TRUE	FALSE	FALSE
17	48621611	48621894	tcga_88_HOXB7	FALSE	FALSE	TRUE	FALSE	FALSE
17	48642299	48642789	tcga_3743_RP11-357H14.17	FALSE	TRUE	FALSE	FALSE	FALSE
17	48722178	48722494	tcga_23_HOXB13-AS1_1	FALSE	TRUE	FALSE	FALSE	FALSE
17	48722524	48722767	tcga_3946_HOXB13-AS1_1	FALSE	TRUE	FALSE	FALSE	FALSE
17	48725409	48725747	tcga_1546_HOXB13	FALSE	TRUE	FALSE	FALSE	FALSE
17	48726661	48727153	tcga_4725_HOXB13	TRUE	FALSE	FALSE	FALSE	FALSE
17	48726777	48727153	tcga_130_HOXB13	FALSE	TRUE	FALSE	FALSE	FALSE
17	48747453	48747918	tcga_2244_chr17,48747553,48747554	FALSE	TRUE	FALSE	FALSE	FALSE
17	48749996	48750365	tcga_3983_chr17,48750096,48750097	FALSE	TRUE	FALSE	FALSE	FALSE
17	49965141	49965654	tcga_6916_chr17,49965241,49965242	FALSE	TRUE	FALSE	FALSE	FALSE
17	56597676	56597971	tcga_283_chr17,56597776,56597777	TRUE	FALSE	FALSE	FALSE	FALSE
17	61403213	61403470	tcga_1078_TBX2	FALSE	FALSE	TRUE	FALSE	FALSE
17	61451855	61452358	tcga_10638_TBX4	TRUE	FALSE	FALSE	FALSE	FALSE
17	61451855	61452358	tcga_1029_TBX4	FALSE	TRUE	FALSE	FALSE	FALSE
17	61457176	61457738	tcga_796_TBX4	FALSE	TRUE	FALSE	FALSE	FALSE
17	74357234	74357498	tcga_1098_BTBD17	TRUE	FALSE	FALSE	FALSE	FALSE
17	74860830	74861073	tcga_9561_GRIN2C	TRUE	FALSE	FALSE	FALSE	FALSE
17	77242521	77242768	tcga_204_chr17,77242621,77242622	FALSE	FALSE	TRUE	FALSE	FALSE
17	77372720	77373243	tcga_2609_SEPT9	FALSE	TRUE	FALSE	FALSE	TRUE
17	77372720	77373247	tcga_2519_SEPT9	TRUE	FALSE	FALSE	FALSE	TRUE
17	77376899	77377476	tcga_2960_RP11-936I5.1	FALSE	TRUE	FALSE	FALSE	FALSE
17	77528731	77529170	tcga_3837_RP11-13K12.2	TRUE	FALSE	FALSE	FALSE	TRUE
17	78358965	78359308	tcga_5639_RP11-806H10.4	TRUE	FALSE	FALSE	FALSE	FALSE
17	78723409	78723659	tcga_374_CYTH1	FALSE	FALSE	TRUE	FALSE	FALSE
17	79747732	79748291	tcga_365_chr17,79747832,79747833	TRUE	FALSE	FALSE	FALSE	FALSE
17	79803750	79804249	tcga_4704_chr17,79803850,79803851	TRUE	FALSE	FALSE	FALSE	FALSE
17	79978210	79978765	tcga_3546_TBC1D16	FALSE	FALSE	TRUE	FALSE	FALSE
17	80221519	80221817	tcga_1285_SGSH	FALSE	FALSE	TRUE	FALSE	FALSE
17	81052149	81052613	tcga_135_BAIAP2	FALSE	FALSE	TRUE	FALSE	FALSE
17	81057476	81057944	tcga_2767_BAIAP2	FALSE	FALSE	TRUE	FALSE	FALSE
17	81403648	81404151	tcga_136_BAHCC1	FALSE	FALSE	TRUE	FALSE	FALSE
17	82242765	82243199	tcga_2590_CSNK1D	FALSE	TRUE	FALSE	FALSE	FALSE
17	82839972	82840238	tcga_3053_TBCD	FALSE	FALSE	TRUE	FALSE	FALSE
17	82889570	82889887	tcga_1474_TBCD	FALSE	FALSE	TRUE	FALSE	FALSE
17	83082687	83082949	tcga_1080_METRNL	FALSE	FALSE	TRUE	FALSE	FALSE
18	904750	905352	tcga_3044_ADCYAP1	FALSE	TRUE	FALSE	FALSE	FALSE
18	904750	905020	tcga_8098_ADCYAP1	TRUE	FALSE	FALSE	FALSE	FALSE
18	904862	905352	tcga_2228_ADCYAP1	FALSE	FALSE	FALSE	TRUE	FALSE
18	4454089	4454573	tcga_6641_DLGAP1	TRUE	FALSE	FALSE	FALSE	FALSE
18	4455237	4455963	tcga_3693_DLGAP1	TRUE	FALSE	FALSE	FALSE	FALSE
18	5543702	5544333	tcga_11428_EPB41L3	TRUE	FALSE	FALSE	FALSE	FALSE
18	7117978	7118224	tcga_2501_LAMA1	TRUE	FALSE	FALSE	FALSE	FALSE
18	7568061	7568368	tcga_3883_PTPRM	TRUE	FALSE	FALSE	FALSE	TRUE
18	11148670	11149170	tcga_2581_PIEZO2	FALSE	TRUE	FALSE	FALSE	FALSE
18	12254074	12254668	tcga_11814_CIDEA	TRUE	FALSE	FALSE	FALSE	FALSE
18	14748121	14748541	tcga_5991_ANKRD30B	FALSE	TRUE	FALSE	FALSE	FALSE
18	21241852	21242263	tcga_2384_GREB1L	TRUE	FALSE	FALSE	FALSE	TRUE
18	21242518	21243389	tcga_7464_GREB1L	TRUE	FALSE	FALSE	FALSE	FALSE
18	22200581	22201016	tcga_5442_GATA6	FALSE	TRUE	FALSE	FALSE	FALSE
18	28176269	28176794	tcga_8409_CDH2	TRUE	FALSE	FALSE	FALSE	FALSE
18	28177374	28177847	tcga_3341_CDH2	TRUE	FALSE	FALSE	FALSE	FALSE
18	33440354	33440943	tcga_2982_CCDC178	TRUE	FALSE	FALSE	FALSE	FALSE
18	35949934	35950480	tcga_13152_chr18,35950034,35950035	TRUE	FALSE	FALSE	FALSE	FALSE
18	37566387	37566908	tcga_2803_CELF4	TRUE	FALSE	FALSE	FALSE	FALSE
18	37566993	37567303	tcga_2239_CELF4	TRUE	FALSE	FALSE	FALSE	FALSE
18	46333502	46333893	tcga_12269_RNF165	TRUE	FALSE	FALSE	FALSE	FALSE
18	46333984	46334402	tcga_7182_RNF165	TRUE	FALSE	FALSE	FALSE	TRUE
18	46757601	46758060	tcga_4524_RP11-742D12.2	TRUE	FALSE	FALSE	FALSE	FALSE
18	46946542	46946881	tcga_3620_KATNAL2	FALSE	FALSE	TRUE	FALSE	FALSE
18	46946542	46947164	tcga_5112_KATNAL2	FALSE	TRUE	FALSE	FALSE	FALSE
18	48921164	48921571	tcga_1311_SMAD7	FALSE	FALSE	TRUE	FALSE	FALSE
18	52339865	52340279	tcga_6562_DCC	TRUE	FALSE	FALSE	FALSE	FALSE
18	52341908	52342283	tcga_10466_DCC	TRUE	FALSE	FALSE	FALSE	FALSE
18	57427845	57428118	tcga_1530_RP11-714M23.2	TRUE	FALSE	FALSE	FALSE	FALSE
18	69400385	69400758	tcga_3606_DOK6	TRUE	FALSE	FALSE	FALSE	TRUE
18	72543098	72543360	tcga_770_CBLN2	TRUE	FALSE	FALSE	FALSE	TRUE
18	77087439	77087717	tcga_2999_MBP	FALSE	FALSE	TRUE	FALSE	FALSE
18	77120059	77120517	tcga_695_MBP	FALSE	FALSE	TRUE	FALSE	FALSE
18	77248940	77249639	tcga_6777_chr18,77249040,77249041	TRUE	FALSE	FALSE	FALSE	FALSE
18	77249668	77250278	tcga_7374_GALR1	TRUE	FALSE	FALSE	FALSE	FALSE
18	77249910	77250278	tcga_3232_GALR1	FALSE	TRUE	FALSE	FALSE	FALSE
18	77249912	77250278	tcga_1578_GALR1	FALSE	FALSE	FALSE	TRUE	FALSE
18	78979988	78980359	tcga_5645_RP11-849I19.1	FALSE	TRUE	FALSE	FALSE	FALSE
18	78979988	78980194	tcga_10886_RP11-849I19.1	TRUE	FALSE	FALSE	FALSE	TRUE
19	1271176	1271473	tcga_3433_CIRBP	FALSE	TRUE	FALSE	FALSE	FALSE
19	1302520	1302910	tcga_3175_MUM1	FALSE	FALSE	TRUE	FALSE	FALSE
19	1401668	1401883	tcga_3723_GAMT	TRUE	FALSE	FALSE	FALSE	TRUE
19	1466909	1467134	tcga_4603_APC2	TRUE	FALSE	FALSE	FALSE	FALSE
19	1467822	1468081	tcga_1783_APC2	TRUE	FALSE	FALSE	FALSE	FALSE
19	1799853	1800252	tcga_358_ATP8B3	FALSE	FALSE	TRUE	FALSE	FALSE
19	1907873	1908490	tcga_14_ADAT3	FALSE	FALSE	TRUE	FALSE	FALSE
19	3097467	3097815	tcga_3070_GNA11	FALSE	TRUE	FALSE	FALSE	FALSE
19	3097467	3097831	tcga_484_GNA11	FALSE	FALSE	TRUE	FALSE	FALSE
19	4304975	4305194	tcga_408_FSD1	FALSE	FALSE	TRUE	FALSE	FALSE
19	4328648	4328922	tcga_3637_STAP2	FALSE	TRUE	FALSE	FALSE	FALSE
19	6534649	6534864	tcga_340_TNFSF9	FALSE	FALSE	TRUE	FALSE	FALSE
19	6710547	6710917	tcga_213_C3	FALSE	FALSE	TRUE	FALSE	FALSE
19	9362822	9363305	tcga_2465_ZNF177	FALSE	FALSE	FALSE	TRUE	FALSE
19	9362898	9363116	tcga_406_ZNF177	FALSE	TRUE	FALSE	FALSE	FALSE
19	9498621	9498847	tcga_4504_CTC-543D15.3	FALSE	TRUE	FALSE	FALSE	FALSE
19	11361334	11361686	tcga_1100_LPPR2	FALSE	FALSE	TRUE	FALSE	FALSE
19	11673732	11674060	tcga_1784_ZNF833P	FALSE	TRUE	FALSE	FALSE	FALSE
19	12092114	12092635	tcga_5310_ZNF788	TRUE	FALSE	FALSE	FALSE	FALSE
19	12156393	12157082	tcga_387_ZNF625	TRUE	FALSE	FALSE	FALSE	FALSE
19	12195221	12195783	tcga_1582_CTD-2666L21.1	FALSE	TRUE	FALSE	FALSE	FALSE
19	12195221	12195783	tcga_12323_CTD-2666L21.1	TRUE	FALSE	FALSE	FALSE	FALSE
19	12720974	12721499	tcga_8780_TNPO2	TRUE	FALSE	FALSE	FALSE	FALSE
19	13002568	13002955	tcga_2097_NFIX	FALSE	TRUE	FALSE	FALSE	FALSE
19	13024613	13025095	tcga_4327_NFIX	FALSE	TRUE	FALSE	FALSE	FALSE
19	13506098	13506381	tcga_7320_CACNA1A	FALSE	TRUE	FALSE	FALSE	TRUE
19	13506098	13506381	tcga_1392_CACNA1A	FALSE	FALSE	FALSE	TRUE	TRUE
19	13506098	13506381	tcga_2128_CACNA1A	TRUE	FALSE	FALSE	FALSE	TRUE
19	13506452	13506871	tcga_7839_CACNA1A	TRUE	FALSE	FALSE	FALSE	FALSE
19	15232324	15232685	tcga_7221_EPHX3	FALSE	TRUE	FALSE	FALSE	FALSE
19	15233135	15233654	tcga_107_EPHX3	FALSE	TRUE	FALSE	FALSE	FALSE
19	15469399	15469735	tcga_10416_PGLYRP2	TRUE	FALSE	FALSE	FALSE	FALSE
19	18007757	18008361	tcga_657_ARRDC2	TRUE	FALSE	FALSE	FALSE	FALSE
19	18428846	18429134	tcga_2010_SSBP4	TRUE	FALSE	FALSE	FALSE	FALSE
19	19211654	19212110	tcga_7071_NCAN	TRUE	FALSE	FALSE	FALSE	FALSE
19	19528644	19528888	tcga_1299_CTC-260F20.3	FALSE	FALSE	TRUE	FALSE	FALSE
19	20923096	20923348	tcga_2724_ZNF85	TRUE	FALSE	FALSE	FALSE	TRUE
19	20923121	20923338	tcga_5937_ZNF85	FALSE	TRUE	FALSE	FALSE	TRUE
19	21463427	21463769	tcga_9994_CTD-2561J22.3	TRUE	FALSE	FALSE	FALSE	FALSE
19	21463427	21463769	tcga_4791_CTD-2561J22.3	FALSE	TRUE	FALSE	FALSE	FALSE
19	21474724	21475300	tcga_6042_CTD-2561J22.3	FALSE	TRUE	FALSE	FALSE	FALSE
19	21835703	21836393	tcga_9860_ZNF43	TRUE	FALSE	FALSE	FALSE	TRUE
19	22633994	22634670	tcga_2632_ZNF492	TRUE	FALSE	FALSE	FALSE	FALSE
19	22634078	22634670	tcga_1131_ZNF492	FALSE	FALSE	FALSE	TRUE	FALSE
19	23116987	23117542	tcga_10147_ZNF730	TRUE	FALSE	FALSE	FALSE	FALSE
19	30224568	30224839	tcga_2819_AC005597.1	FALSE	TRUE	FALSE	FALSE	FALSE
19	30224568	30224839	tcga_5555_AC005597.1	TRUE	FALSE	FALSE	FALSE	FALSE
19	30375185	30375559	tcga_525_ZNF536	FALSE	FALSE	FALSE	TRUE	FALSE
19	30375185	30375559	tcga_1105_ZNF536	TRUE	FALSE	FALSE	FALSE	FALSE
19	33621677	33622205	tcga_1319_CHST8	FALSE	FALSE	FALSE	TRUE	TRUE
19	33622208	33622644	tcga_654_CHST8	FALSE	FALSE	FALSE	TRUE	FALSE
19	33622208	33622644	tcga_2392_CHST8	TRUE	FALSE	FALSE	FALSE	FALSE
19	33623042	33623480	tcga_12282_CHST8	TRUE	FALSE	FALSE	FALSE	TRUE
19	35116176	35116418	tcga_1319_FXYD3	FALSE	FALSE	TRUE	FALSE	FALSE
19	35755394	35755608	tcga_1028_HSPB6	FALSE	FALSE	TRUE	FALSE	FALSE
19	35959119	35959557	tcga_9176_AF038458.5	TRUE	FALSE	FALSE	FALSE	FALSE
19	36418324	36418617	tcga_4911_ZFP82	TRUE	FALSE	FALSE	FALSE	TRUE
19	36605008	36605686	tcga_7550_ZNF382	FALSE	TRUE	FALSE	FALSE	TRUE
19	36605146	36605686	tcga_42_ZNF382	FALSE	FALSE	FALSE	TRUE	TRUE
19	36797289	36797992	tcga_11455_ZNF790-AS1	TRUE	FALSE	FALSE	FALSE	FALSE
19	36915930	36916685	tcga_3917_ZNF568	TRUE	FALSE	FALSE	FALSE	TRUE
19	36916150	36916685	tcga_6172_ZNF568	FALSE	TRUE	FALSE	FALSE	TRUE
19	36973415	36973832	tcga_572_ZNF568	TRUE	FALSE	FALSE	FALSE	FALSE
19	37506673	37507190	tcga_2707_ZNF793	TRUE	FALSE	FALSE	FALSE	FALSE
19	37692054	37692618	tcga_1349_CTD-2528L19.4	FALSE	FALSE	FALSE	TRUE	TRUE
19	37692054	37692618	tcga_667_CTD-2528L19.4	FALSE	TRUE	FALSE	FALSE	TRUE
19	39203877	39204292	tcga_11664_SYCN	TRUE	FALSE	FALSE	FALSE	FALSE
19	39515452	39516086	tcga_2535_SELV	TRUE	FALSE	FALSE	FALSE	FALSE
19	39824122	39824604	tcga_2126_chr19,39824222,39824223	FALSE	TRUE	FALSE	FALSE	FALSE
19	43699331	43699862	tcga_3641_chr19,43699431,43699432	TRUE	FALSE	FALSE	FALSE	FALSE
19	43820495	43820850	tcga_6677_LYPD5	FALSE	TRUE	FALSE	FALSE	FALSE
19	44448284	44448721	tcga_2065_CTC-512J12.4	TRUE	FALSE	FALSE	FALSE	FALSE
19	44448377	44448721	tcga_6530_CTC-512J12.4	FALSE	TRUE	FALSE	FALSE	TRUE
19	44813136	44813353	tcga_628_BCAM	FALSE	FALSE	TRUE	FALSE	FALSE
19	45234127	45234723	tcga_13137_EXOC3L2	TRUE	FALSE	FALSE	FALSE	FALSE
19	45398095	45398492	tcga_227_PPP1R13L	FALSE	TRUE	FALSE	FALSE	FALSE
19	48444203	48444422	tcga_271_GRIN2D	TRUE	FALSE	FALSE	FALSE	FALSE
19	48837132	48837609	tcga_149_HSD17B14	FALSE	FALSE	TRUE	FALSE	FALSE
19	49142736	49143090	tcga_6173_PPFIA3	FALSE	TRUE	FALSE	FALSE	FALSE
19	50659151	50659528	tcga_3220_C19orf81	TRUE	FALSE	FALSE	FALSE	FALSE
19	50668355	50668841	tcga_11161_SHANK1	TRUE	FALSE	FALSE	FALSE	FALSE
19	51326957	51327481	tcga_11417_IGLON5	TRUE	FALSE	FALSE	FALSE	FALSE
19	51887725	51888215	tcga_1607_ZNF577	FALSE	TRUE	FALSE	FALSE	FALSE
19	51948964	51949295	tcga_2454_ZNF350-AS1	FALSE	FALSE	FALSE	TRUE	FALSE
19	51948964	51949295	tcga_6868_ZNF350-AS1	FALSE	TRUE	FALSE	FALSE	FALSE
19	52369666	52370274	tcga_9719_ZNF880	TRUE	FALSE	FALSE	FALSE	FALSE
19	52397548	52398155	tcga_5671_ZNF528	TRUE	FALSE	FALSE	FALSE	FALSE
19	52453321	52453680	tcga_6111_ZNF578	FALSE	TRUE	FALSE	FALSE	FALSE
19	53132614	53132956	tcga_5397_ZNF347	FALSE	TRUE	FALSE	FALSE	FALSE
19	53132614	53133077	tcga_8292_ZNF347	TRUE	FALSE	FALSE	FALSE	FALSE
19	53193216	53193497	tcga_1443_ZNF665	FALSE	TRUE	FALSE	FALSE	FALSE
19	53254557	53254903	tcga_3005_ZNF677	FALSE	TRUE	FALSE	FALSE	FALSE
19	53520539	53521170	tcga_3464_ZNF331	TRUE	FALSE	FALSE	FALSE	FALSE
19	53521295	53521681	tcga_9593_ZNF331	TRUE	FALSE	FALSE	FALSE	FALSE
19	55087314	55087762	tcga_399_EPS8L1	TRUE	FALSE	FALSE	FALSE	FALSE
19	55647733	55648220	tcga_5954_CCDC106	TRUE	FALSE	FALSE	FALSE	FALSE
19	56368085	56368394	tcga_1168_AC006116.21	FALSE	FALSE	FALSE	TRUE	TRUE
19	56368085	56368394	tcga_247_AC006116.21	FALSE	TRUE	FALSE	FALSE	TRUE
19	56368085	56368394	tcga_1158_AC006116.21	TRUE	FALSE	FALSE	FALSE	TRUE
19	56393432	56393884	tcga_968_ZNF582	FALSE	TRUE	FALSE	FALSE	FALSE
19	56393432	56393884	tcga_6164_ZNF582	TRUE	FALSE	FALSE	FALSE	FALSE
19	56404181	56404464	tcga_4174_ZNF583	FALSE	TRUE	FALSE	FALSE	TRUE
19	56507379	56507801	tcga_7319_ZNF471	FALSE	TRUE	FALSE	FALSE	FALSE
19	56507464	56507801	tcga_7551_ZNF471	TRUE	FALSE	FALSE	FALSE	FALSE
19	56567258	56567526	tcga_7547_AC007228.11	FALSE	TRUE	FALSE	FALSE	TRUE
19	57172219	57172618	tcga_10134_chr19,57172319,57172320	TRUE	FALSE	FALSE	FALSE	FALSE
19	57350942	57351446	tcga_6640_CTC-444N24.13	TRUE	FALSE	FALSE	FALSE	FALSE
19	57583956	57584392	tcga_8838_ZIK1	TRUE	FALSE	FALSE	FALSE	FALSE
19	57583956	57584392	tcga_2637_ZIK1	FALSE	TRUE	FALSE	FALSE	FALSE
19	57584050	57584392	tcga_2613_ZIK1	FALSE	FALSE	FALSE	TRUE	FALSE
19	57614063	57614786	tcga_12904_ZNF134	TRUE	FALSE	FALSE	FALSE	FALSE
19	57708827	57709551	tcga_412_AC003006.7	FALSE	FALSE	FALSE	TRUE	FALSE
19	57708827	57709570	tcga_1025_AC003006.7	FALSE	TRUE	FALSE	FALSE	FALSE
19	57727382	57727745	tcga_85_AC003006.7	FALSE	TRUE	FALSE	FALSE	TRUE
19	57934844	57935631	tcga_3997_ZNF418	FALSE	TRUE	FALSE	FALSE	FALSE
19	57947301	57948016	tcga_3757_ZNF256	TRUE	FALSE	FALSE	FALSE	TRUE
19	58033654	58034018	tcga_1562_ZSCAN1	FALSE	FALSE	FALSE	TRUE	FALSE
19	58033654	58034018	tcga_1865_ZSCAN1	FALSE	TRUE	FALSE	FALSE	FALSE
19	58058951	58059199	tcga_535_ZNF135	FALSE	FALSE	FALSE	TRUE	FALSE
19	58058951	58059224	tcga_245_ZNF135	FALSE	TRUE	FALSE	FALSE	FALSE
19	58058951	58059224	tcga_228_ZNF135	TRUE	FALSE	FALSE	FALSE	FALSE
[truncated: 114 more rows]
