# Supplementary material for: Multimodal cell-free DNA whole-genome TAPS is sensitive and reveals specific cancer signals
Source: Nat Commun. 2025 Jan 8;16:430. doi: 10.1038/s41467-024-55428-y (PMC11711490; doi:10.1038/s41467-024-55428-y)
Supplement: Supplementary file 7 — Source Data [file 41467_2024_55428_MOESM7_ESM.zip]

Archive with 20 entries (19 files):
- source_data/
- source_data/.Rhistory
- source_data/SuppFig8.rds
- __MACOSX/source_data/._SuppFig8.rds
- source_data/Fig4.rds
- source_data/SuppFig1.rds
- source_data/Fig5.rds
- source_data/SuppFig3.rds
- source_data/SuppFig2.rds
- __MACOSX/source_data/._SuppFig2.rds
- source_data/Fig6.rds
- source_data/Fig2.rds
- source_data/SuppFig6.rds
- __MACOSX/source_data/._SuppFig6.rds
- source_data/SuppFig7.rds
- source_data/Fig3.rds
- source_data/SuppFig5.rds
- __MACOSX/source_data/._SuppFig5.rds
- source_data/SuppFig4.rds
- __MACOSX/source_data/._SuppFig4.rds
